# Supplementary material for: Genome-wide association study of circulating interleukin 6 levels identifies novel loci
Source: Hum Mol Genet. 2021 Jan 30;30(5):393–409. doi: 10.1093/hmg/ddab023 (PMC8098112; doi:10.1093/hmg/ddab023)
Supplement: IL6_GWAS_Supp_Tables_HMG_11012021_ddab023 [file il6_gwas_supp_tables_hmg_11012021_ddab023.xlsx]

## Sheet: INDEX
	Table of Contents
	Supp Table #	Contents of Supplementary Tables
	Table 1.	IL6 associated Genome wide significant SNPs and summary statistics after discovery meta analysis.
	Table 2.	IL6 associated (pdiscovery< 1E−05) SNP results, selected for replication
	Table 3.	Discovery, Replication and Combined Meta analyses summary results for 12 SNPs
	Table 4.	Conditional analysis of IL1R locus
	Table 5.	Imputation Quality (r2) for index SNPs used by Discovery and Replication Cohorts
	Table 6.	Known GWAS associaitons (p<5E-08) of index IL6 SNPs with other traits.
	Table 7.	Known Gene Expression associaitons (p<5E-08) of index IL6 SNPs in different tissues.
	Table 8	Paritcipating Cohorts
	Table 8.1	Extra Info Consortia - participating in this study
	Table 9.	Participating Study Characteristics
	Table 10.	IL-6 Measurement methods: All Cohorts
	Table 11.	Genotyping, quality control, and imputation information. (Discovery and Replciation cohorts)
	Table 12.	Acknowledgements and Funding

## Sheet: Table 1. IL6 GWAS sig. SNPs
Table 1. IL6 associated Genome wide significant SNPs and summary statistics after discovery meta analysis.
Chromosome	Position	rsID	effect_allele	other_allele	Effect_allele_frequency	beta	SE	beta_95L	beta_95U	Z_statistic	P_value	q_stat	i2_Het	n_studies	n_samples	effects
1	152685503	rs4537545	T	C	0.39366	0.090997	0.004563	0.082053	0.09994	19.9422	8.39e-85	96.2299	0.740205	26	51876	++++++++++-+++++++++++++++
1	152692888	rs4129267	T	C	0.380012	0.092688	0.004713	0.083451	0.101925	19.6676	1.56e-82	92.2182	0.739748	25	47026	+++++?++++-+++++++++++++++
1		rs8192284	C	A	0.379628	0.091992	0.004746	0.08269	0.101295	19.383	3.24e-80	88.0663	0.727478	25	47033	+++++?++++-+++++++++++++++
1	152678043	rs4845622	C	A	0.393997	0.09046	0.004722	0.081205	0.099714	19.1587	2.06e-78	89.4722	0.73176	25	47036	+++++?++++-+++++++++++++++
1	152674043	rs7518199	C	A	0.393647	0.090693	0.004736	0.08141	0.099975	19.1501	2.41e-78	88.7432	0.729557	25	47036	+++++?++++-+++++++++++++++
1	152680661	rs4393147	T	C	0.394373	0.090292	0.004719	0.081042	0.099542	19.1322	3.35e-78	89.7522	0.732597	25	47036	+++++?++++-+++++++++++++++
1	152680710	rs4453032	G	A	0.395351	0.089644	0.0047	0.080431	0.098856	19.0719	1.01e-77	92.323	0.740043	25	47036	+++++?++++-+++++++++++++++
1	152682401	rs4845623	G	A	0.397024	0.088854	0.004686	0.079669	0.098039	18.9615	7.62e-77	90.5234	0.734875	25	47027	+++++?++++-+++++++++++++++
1	152688691	rs4845625	T	C	0.440187	-0.061498	0.0046	-0.070515	-0.052481	-13.3679	4.39e-39	57.1729	0.580221	25	47037	-+---?--+-+---------------
1	152674964	rs4845371	T	C	0.431584	-0.059382	0.004602	-0.068402	-0.050362	-12.9034	1.57e-36	53.2771	0.549525	25	47036	-----?--+-+---------------
1	152675724	rs6667434	A	G	0.431655	-0.059326	0.0046	-0.068342	-0.050309	-12.896	1.72e-36	53.2699	0.549464	25	47037	-----?--+-+---------------
1	152677579	rs4553185	C	T	0.432713	-0.059004	0.004595	-0.068009	-0.049998	-12.8417	3.37e-36	52.9009	0.546322	25	47024	-----?--+-+---------------
1	152670960	rs7549250	C	T	0.432867	-0.058952	0.004617	-0.068001	-0.049902	-12.768	8.36e-36	52.8161	0.545593	25	47036	-----?--+-+---------------
1	152671030	rs7553796	A	C	0.432513	-0.05861	0.004611	-0.067647	-0.049572	-12.7103	1.7e-35	52.5738	0.543499	25	47036	-----?--+-+---------------
1	152740284	rs6700296	T	C	0.378758	-0.056211	0.004583	-0.065194	-0.047229	-12.2654	3.6e-33	45.8245	0.45444	26	51978	-+--------+---------------
1	152778126	rs12136771	T	C	0.379084	-0.056174	0.004589	-0.065169	-0.04718	-12.2407	4.81e-33	45.8952	0.455281	26	51956	-+--------+---------------
1	152666639	rs4845618	G	T	0.456446	-0.059247	0.004863	-0.068779	-0.049715	-12.183	9.49e-33	50.7145	0.54648	24	45709	-----?--+-+--+---------?--
1	152751412	rs7518694	C	G	0.376991	-0.057001	0.004723	-0.066259	-0.047744	-12.0686	3.62e-32	48.0768	0.500799	25	46991	-+---?----+---------------
1	152667423	rs6427658	T	C	0.449754	-0.056762	0.004704	-0.065982	-0.047542	-12.0663	3.72e-32	55.8986	0.570651	25	50634	--------+-+--+---------?--
1	152746942	rs5018567	T	C	0.380863	-0.056686	0.004701	-0.065899	-0.047472	-12.0592	4.04e-32	46.8574	0.487808	25	47041	-+---?----+---------------
1	152722573	rs12568083	T	C	0.380273	-0.056733	0.004714	-0.065973	-0.047493	-12.0341	5.41e-32	45.4394	0.471824	25	47039	-+---?----+---------------
1	152756976	rs4845639	C	T	0.380103	-0.056595	0.004708	-0.065823	-0.047367	-12.0211	6.29e-32	45.5845	0.473506	25	47039	-+---?----+---------------
1	152731196	rs4478801	G	A	0.380252	-0.056573	0.004708	-0.0658	-0.047346	-12.0169	6.59e-32	46.8965	0.488235	25	47028	-+---?----+---------------
1	152668596	rs6694817	T	C	0.448862	-0.055092	0.004586	-0.06408	-0.046105	-12.0143	6.8e-32	54.6647	0.542666	26	51931	--------+-+--+------------
1	152755157	rs12128408	A	G	0.380053	-0.056506	0.004708	-0.065734	-0.047278	-12.002	7.84e-32	45.4894	0.472404	25	47039	-+---?----+---------------
1	152756893	rs4845638	T	A	0.380062	-0.056502	0.004708	-0.065729	-0.047274	-12.0013	7.9e-32	45.4927	0.472443	25	47039	-+---?----+---------------
1	152718044	rs11265622	A	G	0.379721	-0.056545	0.004717	-0.06579	-0.0473	-11.9879	9.23e-32	42.5561	0.436038	25	47038	-+---?----+---------------
1	152731569	rs6684921	A	C	0.379702	-0.056411	0.004708	-0.065639	-0.047184	-11.9824	9.84e-32	45.5713	0.473353	25	47039	-+---?----+---------------
1	152774512	rs12037271	G	A	0.379953	-0.056389	0.004714	-0.065628	-0.047149	-11.9618	1.25e-31	46.0356	0.478664	25	47038	-+---?----+---------------
1	152762321	rs4584384	T	C	0.379931	-0.056385	0.004714	-0.065625	-0.047145	-11.9606	1.27e-31	46.5199	0.484092	25	47026	-+---?----+---------------
1	152761104	rs10908843	C	G	0.380007	-0.056324	0.004714	-0.065562	-0.047085	-11.9491	1.44e-31	46.5896	0.484864	25	47038	-+---?----+---------------
1	152764652	rs4845642	G	A	0.380238	-0.056101	0.004756	-0.065422	-0.04678	-11.7968	8.26e-31	46.4242	0.504569	24	46100	-+---?----+------?--------
1	152728984	rs12044132	T	C	0.134232	0.07459	0.007384	0.060117	0.089063	10.1011	5.04e-23	30.1813	0.237939	24	44000	+-++??++++++++++++++++++++
1	152783101	rs12750774	A	G	0.319833	0.049579	0.005228	0.039333	0.059826	9.48353	1.75e-20	57.3816	0.581747	25	47038	+++-+?++++-++++++++++++++-
1	152791597	rs12144146	G	A	0.309204	0.049027	0.005183	0.038868	0.059186	9.45903	2.19e-20	67.0916	0.627375	26	51972	+++-++++++-++++++++++++++-
1	152698666	rs10752641	G	C	0.24261	-0.048023	0.005275	-0.058362	-0.037684	-9.10369	5.35e-19	35.2145	0.318463	25	50590	-+------+-+--+---------?--
1	152703028	rs4341355	C	G	0.24372	-0.046754	0.00527	-0.057083	-0.036425	-8.87222	4.02e-18	36.7262	0.346515	25	47039	-+---?--+-+--+---------+--
1	152703008	rs4509570	G	C	0.243907	-0.046668	0.005267	-0.056992	-0.036344	-8.86	4.46e-18	37.5053	0.360091	25	47039	-+---?--+-+--+---------+--
1	152702819	rs4240872	C	T	0.244561	-0.044931	0.005126	-0.054977	-0.034884	-8.7657	9.99e-18	39.5097	0.367243	26	51927	-+------+-+--+---------+--
1	152696716	rs11265618	T	C	0.182265	-0.04729	0.00578	-0.058619	-0.035962	-8.18214	1.21e-15	33.2249	0.247552	26	51965	--++------+--------------+
1	152690109	rs4845626	T	G	0.180556	-0.04765	0.005837	-0.05909	-0.03621	-8.16386	1.4e-15	33.7658	0.259605	26	51946	--++------+--------------+
1	152763770	rs6687112	C	T	0.174851	-0.04718	0.005872	-0.058689	-0.03567	-8.03457	3.88e-15	35.6089	0.297928	26	51964	--++------+--------------+
1	152763953	rs6427716	C	A	0.174751	-0.047225	0.005884	-0.058758	-0.035693	-8.02615	4.14e-15	35.6277	0.298298	26	51815	--++------+--------------+
1	152698029	rs10159236	A	C	0.177386	-0.048585	0.006063	-0.060467	-0.036702	-8.01374	4.56e-15	33.1759	0.276584	25	46994	--++-?----+------+-------+
1	152763629	rs6691727	A	G	0.174726	-0.046864	0.005872	-0.058372	-0.035355	-7.98132	5.87e-15	35.3776	0.293337	26	51967	--++------+--------------+
1	152762910	rs11265627	C	A	0.174998	-0.046854	0.005872	-0.058364	-0.035345	-7.97889	5.98e-15	35.4308	0.2944	26	51918	--++------+--------------+
1	152796045	rs7553602	T	A	0.175633	-0.047006	0.005911	-0.058592	-0.03542	-7.95219	7.36e-15	35.0785	0.287312	26	51974	--++------+------+-------+
1	152724479	rs4474240	A	C	0.175344	-0.046888	0.006025	-0.058697	-0.035079	-7.78219	2.7e-14	34.7128	0.308612	25	50606	--++------+------------?-+
1	152693571	rs4845374	A	T	0.180118	-0.046609	0.005999	-0.058367	-0.034851	-7.7695	2.97e-14	31.9532	0.2489	25	47039	--++-?----+--------------+
1	152699044	rs4329505	C	T	0.175528	-0.047023	0.006098	-0.058975	-0.03507	-7.71078	4.63e-14	31.7097	0.243134	25	47039	--++-?----+--------------+
1	152747782	rs7513603	T	C	0.173867	-0.046156	0.006041	-0.057995	-0.034316	-7.64095	7.8e-14	35.2365	0.318888	25	47039	--++-?----+--------------+
1	152752994	rs4845636	A	G	0.173992	-0.046147	0.006041	-0.057987	-0.034308	-7.63954	7.88e-14	34.8023	0.31039	25	47018	--++-?----+--------------+
1	152728819	rs16836054	A	G	0.173728	-0.046186	0.00605	-0.058043	-0.034329	-7.63473	8.17e-14	35.4298	0.322603	25	47040	--++-?----+--------------+
1	152758981	rs4288587	A	T	0.173868	-0.046068	0.006039	-0.057905	-0.034231	-7.62799	8.59e-14	35.349	0.321056	25	47040	--++-?----+--------------+
1	152759056	rs4518898	T	C	0.173859	-0.046055	0.006038	-0.057891	-0.03422	-7.62693	8.66e-14	35.3531	0.321135	25	47039	--++-?----+--------------+
1	152706489	rs4379670	T	A	0.199827	-0.043258	0.005674	-0.05438	-0.032137	-7.62377	8.86e-14	35.1969	0.318122	25	47039	-+---?--+-+--+---------++-
1	152760706	rs4269769	G	C	0.173897	-0.046002	0.006037	-0.057835	-0.034169	-7.61978	9.13e-14	35.3397	0.320877	25	47039	--++-?----+--------------+
1	152718828	rs14021	C	T	0.173848	-0.046102	0.006056	-0.057972	-0.034231	-7.6122	9.66e-14	35.3864	0.321774	25	47039	--++-?----+--------------+
1	152766713	rs4131514	A	G	0.174557	-0.045887	0.006036	-0.057717	-0.034057	-7.60257	1.04e-13	34.6286	0.306931	25	47040	--++-?----+--------------+
1	152748248	rs10752642	C	T	0.174924	-0.045838	0.006031	-0.05766	-0.034017	-7.60001	1.06e-13	33.9259	0.292576	25	47040	--++-?----+--------------+
1	152793038	rs7539745	C	G	0.175151	-0.0457	0.006042	-0.057542	-0.033859	-7.56441	1.37e-13	34.4793	0.30393	25	47039	--++-?----+--------------+
1	152705504	rs4072391	T	C	0.200007	-0.042922	0.005677	-0.054049	-0.031795	-7.56055	1.41e-13	36.2392	0.337734	25	47007	-+---?----+--+---------++-
1	152775061	rs9427415	T	A	0.174396	-0.045559	0.00603	-0.057377	-0.033741	-7.5556	1.47e-13	34.7088	0.308533	25	47029	--++-?----+--------------+
1	152710833	rs7526293	T	C	0.200781	-0.042806	0.00567	-0.053919	-0.031693	-7.54991	1.53e-13	36.0897	0.33499	25	47039	-+---?--+-+--+---------++-
1	152704520	rs2229238	T	C	0.20254	-0.042425	0.005643	-0.053484	-0.031366	-7.51882	1.92e-13	41.2257	0.417839	25	47039	-+---?--+-+--+---------++-
1	152794296	rs7543174	C	T	0.170621	-0.044715	0.006092	-0.056656	-0.032775	-7.34006	7.01e-13	36.9184	0.349918	25	47029	--++-?----+------+-------+
1	152704708	rs7514452	C	T	0.205123	-0.041061	0.005648	-0.052132	-0.029991	-7.26985	1.16e-12	40.6769	0.409985	25	47025	-+---?--+-+--+---------++-
1	152734759	rs10047079	C	T	0.207255	-0.040317	0.005564	-0.051223	-0.029412	-7.24633	1.36e-12	36.5828	0.343954	25	47040	-+---?--+----+---------++-
1	152775720	rs4390168	G	A	0.205646	-0.039879	0.005575	-0.050805	-0.028953	-7.15382	2.61e-12	35.1482	0.317177	25	47039	-+---?--+----+---------++-
1	152782746	rs6672087	C	A	0.205651	-0.039776	0.005574	-0.050701	-0.02885	-7.13554	2.97e-12	35.0351	0.314972	25	46995	-+---?--+-+--+---------++-
1	152775598	rs4639752	A	T	0.2057	-0.039761	0.005574	-0.050687	-0.028835	-7.13274	3.03e-12	35.4518	0.323025	25	47039	-+---?--+----+---------++-
1	152779334	rs12408461	C	T	0.205547	-0.039662	0.005574	-0.050588	-0.028736	-7.11497	3.42e-12	35.4296	0.322601	25	47039	-+---?--+-+--+---------++-
1	152783841	rs6681207	C	T	0.206481	-0.03981	0.005598	-0.050782	-0.028837	-7.11112	3.52e-12	35.6018	0.325876	25	47039	-+---?--+-+--+---------++-
1	152783202	rs3811448	A	G	0.205671	-0.039584	0.005578	-0.050516	-0.028652	-7.09687	3.88e-12	35.2476	0.319102	25	47030	-+---?--+-+--+---------++-
1	152772510	rs7556449	G	A	0.205833	-0.039476	0.005563	-0.05038	-0.028572	-7.09564	3.91e-12	35.5654	0.325187	25	47023	-+---?--+-+--+---------++-
1	152668303	rs8192282	A	G	0.177245	-0.044578	0.006317	-0.05696	-0.032196	-7.05633	5.14e-12	30.5567	0.2473	24	45377	--++-?----+-----?--------+
1	152761571	rs6670375	G	A	0.179058	-0.044065	0.006347	-0.056504	-0.031626	-6.94314	1.11e-11	34.7338	0.30903	25	47037	--++-?----+------+-------+
1	152897122	rs10796927	C	T	0.285128	0.034157	0.004931	0.024492	0.043821	6.92688	1.24e-11	24.7212	0	26	51955	++++++++++-++++++-++++++++
1	152758307	rs6674171	G	A	0.205577	-0.038845	0.00565	-0.049918	-0.027771	-6.87536	1.76e-11	37.292	0.35643	25	47038	-+---?-------+---------++-
1	152906242	rs733228	C	T	0.221506	-0.039381	0.005749	-0.05065	-0.028112	-6.8495	2.09e-11	20.5403	0	25	47039	-+---?--------++-+--------
1	152822357	rs9616	T	A	0.281349	0.036136	0.005363	0.025625	0.046648	6.73821	4.38e-11	48.6467	0.506647	25	47038	+++++?++++-++++++++++++-+-
1	152919196	rs6698385	G	A	0.224359	-0.041942	0.00628	-0.054251	-0.029632	-6.67834	6.49e-11	19.4578	0	24	42407	-----?--------+--+----?---
1	152687402	rs7529229	C	T	0.057804	0.105945	0.01597	0.074643	0.137247	6.63384	8.67e-11	29.1302	0.450742	17	32747	+-+-??++-++??++-+???+++??-
1	152902509	rs10908421	T	G	0.273631	0.035579	0.00537	0.025055	0.046104	6.62579	9.13e-11	17.5889	0	25	47037	+++++?++++-+++++++++++++++
1	152902900	rs11264237	A	G	0.272794	0.03552	0.005365	0.025004	0.046036	6.62036	9.46e-11	18.3899	0	25	47038	+++++?++++-+++++++++++++++
1	152900137	rs1876304	T	G	0.217606	-0.038033	0.005781	-0.049364	-0.026703	-6.57914	1.23e-10	20.3956	0	25	47027	-----?----+---+--+--------
1	152820346	rs9427092	C	T	0.203477	-0.038711	0.006023	-0.050517	-0.026905	-6.42687	3.26e-10	22.5436	0	25	47037	--+--?-----+--------------
1	152835307	rs9427097	G	T	0.200349	-0.036902	0.005923	-0.048511	-0.025292	-6.23001	1.1e-09	23.5665	0	25	47010	-++--?-----+--------------
1	152662463	rs6684439	T	C	0.15347	0.056182	0.009296	0.037962	0.074402	6.04381	3.39e-09	58.014	0.724204	17	29942	+?+-??++++-+++++?-??++???+
1	152831336	rs3766925	A	T	0.223763	0.03145	0.005505	0.02066	0.042241	5.71265	2.3e-08	44.479	0.460419	25	47039	+--++?++-++--++-+++++++++-
1	152840043	rs3738032	T	C	0.222787	0.030604	0.005459	0.019905	0.041304	5.60625	4.17e-08	44.9572	0.466159	25	47031	+--++?++-++--++-+++++++++-
6	32685358	rs660895	G	A	0.186447	0.035794	0.005821	0.024386	0.047203	6.14949	1.8e-09	30.4605	0.244923	24	46600	--+-+?+++++++-++++++++++?+
6	32390832	rs6910071	G	A	0.185301	0.034439	0.005862	0.02295	0.045928	5.87511	9.11e-09	21.8636	0	25	47696	--+++?+++++++++-++++++++++
6	32513004	rs2395175	A	G	0.153756	0.036904	0.006367	0.024425	0.049383	5.79627	1.43e-08	31.6899	0.274217	24	46600	-++-+?+++++-+++++++++++-?+
Position: Based on GRCh36
SE: Standard error of association
i2_Het: Heterozygosity measure (I2)
P_value: P value for associaiton (ln_IL6~SNP+Sex+PCs)

## Sheet: Table 2. DiscoveryMeta_SNPs
	Supplementary table 2. IL6 associated (pdiscovery< 1×10−5) SNP results, selected for replication.
Serial	Discovery Meta analysis (summary statistics)
	SNP (rsID)	Gene/Nearest Gene (s)	Chromosome	Position (BP; GRCh37)	Effect allele	Other allele	Effect allele Frequency	BETA	SE	BETA (95% Lower CI)	BETA (95% Upper CI)	Z score (GWAMA)	Pdiscovery	Cochran's Q statistic	P heterogeneity (% I2)	N_Studies (discovery)	N (discovery)	Directionality (BETA)
1	rs4537545	IL6R	1	152685503	T	C	0.3937	0.090997	0.004563	0.082053	0.09994	19.9422	8.39e-85	96.2299	<0.01 (74.0)	26	51876	++++++++++-+++++++++++++++
2	rs1386821	IL6R	1	152648673	G	T	0.1948	0.029338	0.0059	0.017774	0.040902	4.97255	1.15e-06	22.984	0.52 (0)	25	47025	+++++?++++++++-++++++-+++-
3	rs11265618	IL6R	1	152696716	T	C	0.1823	-0.04729	0.00578	-0.058619	-0.035962	-8.18214	1.21e-15	33.2249	0.12 (24.7)	26	51965	--++------+--------------+
4	rs10796927	IL6R/ADAR/KCNN3	1	152897122	C	T	0.2851	0.034157	0.004931	0.024492	0.043821	6.92688	1.24e-11	24.7212	0.47 (0)	26	51955	++++++++++-++++++-++++++++
5	rs6734238	IL1F10/IL1RN	2	113557501	G	A	0.4199	0.025056	0.004661	0.015921	0.034191	5.37592	1.45e-07	40.6469	0.02 (40.9)	25	47714	+---+?+++++++-+++--+++++++
6	rs11687921	MYO7B	2	128056747	C	T	0.0472	-0.05784	0.012769	-0.082865	-0.032811	-4.52965	9.38e-06	22.6262	0.48(0)	24	44686	----??----------+-+--+--+-
7	rs660895	HLADRB1/HLADQA1	6	32685358	G	A	0.1864	0.035794	0.005821	0.024386	0.047203	6.14949	1.8e-09	30.4605	0.13(24.4)	24	46600	--+-+?+++++++-++++++++++?+
8	rs12705208	LHFPL3	7	103808264	G	A	0.4342	0.02194	0.004641	0.012844	0.031036	4.72751	3.76e-06	24.1551	0.45 (0.01)	25	47668	+-+++?++++-+--++++-++-++++
9	rs7824087	LZTS1	8	20725378	G	A	0.1717	0.031744	0.006772	0.018472	0.045017	4.68776	4.53e-06	18.5523	0.67 (0)	23	43748	+-+-??-+++--+----?-+++++++
10	rs696931	GPC5/GPC6	13	92516009	T	C	0.1892	-0.02566	0.005667	-0.036764	-0.014549	-4.52719	9.49e-06	14.7459	0.94 (0)	26	52648	-------------+------------
11	rs3760332	USP32/APPBP2	17	55863400	C	T	0.082	0.036857	0.008146	0.020891	0.052823	4.52462	9.6e-06	17.6741	0.81 (0)	25	47705	+-+++?++-+--++++-+-++++-++
12	rs2295714	STAU1	20	47173221	T	C	0.4367	0.020856	0.004501	0.012034	0.029677	4.63361	5.83e-06	31.2723	0.18(20)	26	52630	+-+--+-+++-+++--++-++-+-++
	Negative control SNPs
	SNP (rsID)	Gene/Nearest Gene (s)	Chromosome	Position (BP; GRCh37)	Effect allele	Other allele	Effect allele Frequency	BETA	SE	BETA (95% Lower CI)	BETA (95% Upper CI)	Z score (GWAMA)	Pdiscovery	Cochran's Q statistic	heterogeneity (I2)	N_Studies (discovery)	N (discovery)	Directionality (BETA)
13	rs6744982	-	2	54513484	G	C	0.4478	4e-06	0.004416	-0.008651	0.008659	0.000938	0.999267	9.63056	0.99 (0)	26	52649	--++-+++++-++--+++--++----
14	rs644234	-	9	135132038	G	T	0.352	-0.00539	0.004828	-0.014854	0.004071	-1.11685	0.274274	27.5657	0.27(12.9)	25	47714	----+?+-+-+++------+--0+++
15	rs10774733	-	12	113012060	T	C	0.5241	5e-06	0.004438	-0.008694	0.008703	0.001037	0.999189	11.299	0.99 (0)	26	52648	-+-++++----++-++---+-++++-
	SNPs in LD (r2>0.25) with Chr 1 index SNP rs4537545
	SNP (rsID)	Gene/Nearest Gene (s)	Chromosome	Position (BP; GRCh37)	Effect allele	Other allele	Effect allele Frequency	BETA	SE	BETA (95% Lower CI)	BETA (95% Upper CI)	Z score (GWAMA)	Pdiscovery	Cochran's Q statistic	heterogeneity (I2)	N_Studies (discovery)	N (discovery)	Directionality (BETA)
16	rs4845625	IL6R	1	152688691	T	C	0.4402	-0.0615	0.0046	-0.070515	-0.052481	-13.3679	4.39e-39	57.1729	<0.01 (58)	25	47037	-+---?--+-+---------------
17	rs8192284	IL6R	1	152693594	C	A	0.3796	0.091992	0.004746	0.08269	0.101295	19.383	3.24e-80	88.0663	<0.01 (72.7)	25	47033	+++++?++++-+++++++++++++++
18	rs6700296	IL6R/TDRD10/SHE	1	152740284	T	C	0.3788	-0.05621	0.004583	-0.065194	-0.047229	-12.2654	3.6e-33	45.8245	<0.01 (45.4)	26	51978	-+--------+---------------
	COLOR KEY
		INDEX SNP for each GWS locus in discovery stage
		Genome wide suggestive signal in the discovery stage that later replicated
		GWS signal in low LD (r2<0.25) with the top signal (index SNP) of the locus
		Genome wide suggestive signal in low LD (r2<0.2) with the top signal (index SNP) of the locus.
		Genome wide suggestive signal in the discovery stage that did not replicate
		Genome wide signals from chromosome 1 in LD with the index SNP
		Negative control SNPs
	GWS: Genome wide significant

## Sheet: Table 3. CombinedMeta_SNPs
	Table 3. Discovery, Replication and Combined Meta analyses summary results for 12 SNPs
	Discovery Meta analyses (summary statistics)																		Replication Meta analysis (summary statistics)									Combined Meta analysis (discovery + replication, summary statistics)
Serial SNPs	SNP (rsID)	Gene/Nearest Gene (s)	Chromosome	Position (BP; GRCh37)	Effect allele	Other allele	Effect allele Frequency	BETA	SE	BETA (95% Lower CI)	BETA (95% Upper CI)	Z score (GWAMA)	Pdiscovery	Cochran's Q statistic	Heterogeneity P value ( I2)	N_Studies	N	Directionality (BETA)	Effect allele	Other allele	Effect Allele Frequency (EAF)	EAF SE	WEIGHT (N)	Z score	Preplication	Directionality (BETA)	Heterogeneity P value ( I2)	N Studies (Combined)	N (Combined)	Pcombined
1	rs4537545	IL6R	1	152685503	T	C	0.39366	0.090997	0.004563	0.082053	0.09994	19.9422	8.39e-85	96.2299	<0.01 (74.0)	26	51876	++++++++++-+++++++++++++++	T	C	0.4175	0.0095	14368	12.678	7.88e-37	-?++++++++++	0.05 (44.5)	37	66244	1.2e-122
2	rs1386821	IL6R	1	152648673	G	T	0.194796	0.029338	0.0059	0.017774	0.040902	4.97255	1.15e-06	22.984	0.52 (0)	25	47025	+++++?++++++++-++++++-+++-	T	G	0.1294	0.0636	5925	0.888	0.3743	+?-++--?????	0.71 (0)	31	52950	6.26e-07
3	rs11265618	IL6R	1	152696716	T	C	0.182265	-0.04729	0.00578	-0.058619	-0.035962	-8.18214	1.21e-15	33.2249	0.12 (24.7)	26	51965	--++------+--------------+	T	C	0.1669	0.0054	14367	-3.753	0.0001748	-?-+--------	0.62 (0)	37	66332	2.5e-19
4	rs10796927	IL6R/ADAR/KCNN3	1	152897122	C	T	0.285128	0.034157	0.004931	0.024492	0.043821	6.92688	1.24e-11	24.7212	0.47 (0)	26	51955	++++++++++-++++++-++++++++	T	C	0.2857	0.013	5920	2.151	0.03145	+?+++++?????	0.99 (0)	32	57875	4.14e-13
5	rs6734238	IL1F10/IL1RN	2	113557501	G	A	0.419937	0.025056	0.004661	0.015921	0.034191	5.37592	1.45e-07	40.6469	0.02 (40.9)	25	47714	+---+?+++++++-+++--+++++++	A	G	0.3944	0.0646	14774	4.156	3.24e-05	+++++--++-++	0.35 (9.2)	37	62488	1.84e-11
6	rs11687921	MYO7B	2	128056747	C	T	0.047206	-0.057838	0.012769	-0.082865	-0.032811	-4.52965	9.38e-06	22.6262	0.48 (0)	24	44686	----??----------+-+--+--+-	T	C	0.0136	0.0199	1866	1.494	0.1351	+?+?++??????	0.42 (0)	28	46552	3.49e-05
7	rs660895	HLADRB1/HLADQA1	6	32685358	G	A	0.186447	0.035794	0.005821	0.024386	0.047203	6.14949	1.8e-09	30.4605	0.13 (24.4)	24	46600	--+-+?+++++++-++++++++++?+	A	G	0.1898	0.0572	14773	2.123	0.03375	++--+-+++-++	0.06 (42)	36	61373	1.55e-10
8	rs12705208	LHFPL3	7	103808264	G	A	0.43417	0.02194	0.004641	0.012844	0.031036	4.72751	3.76e-06	24.1551	0.45 (0.01)	25	47668	+-+++?++++-+--++++-++-++++	A	G	0.4186	0.0697	14765	-0.065	0.9482	---+-++-++--	0.35 (9.7)	37	62433	4.15e-05
9	rs7824087	LZTS1	8	20725378	G	A	0.171691	0.031744	0.006772	0.018472	0.045017	4.68776	4.53e-06	18.5523	0.67 (0)	23	43748	+-+-??-+++--+----?-+++++++	A	G	0.1349	0.0663	6335	1.347	0.1781	++++-+-?????	0.96 (0)	30	50083	1.17e-06
10	rs696931	GPC5/GPC6	13	92516009	T	C	0.189163	-0.025656	0.005667	-0.036764	-0.014549	-4.52719	9.49e-06	14.7459	0.94 (0)	26	52648	-------------+------------	T	C	0.1766	0.0301	14369	-0.884	0.3768	-?+-++-+++--	0.37 (7.4)	37	67017	9.78e-06
11	rs3760332	USP32/APPBP2	17	55863400	C	T	0.082049	0.036857	0.008146	0.020891	0.052823	4.52462	9.6e-06	17.6741	0.81 (0)	25	47705	+-+++?++-+--++++-+-++++-++	T	C	0.0837	0.0314	10793	1.101	0.2711	+?++---?+??+	0.55 (0)	33	58498	5.14e-06
12	rs2295714	STAU1	20	47173221	T	C	0.436732	0.020856	0.004501	0.012034	0.029677	4.63361	5.83e-06	31.2723	0.18 (20)	26	52630	+-+--+-+++-+++--++-++-+-++	T	C	0.3977	0.0155	14778	-1.28	0.2006	---+-+--+-+-	0.42 (1.5)	38	67408	0.000474092
	Negative control SNPs
	Discovery Meta analyses (summary statistics)																		Replication Meta analysis (summary statistics)									Combined Meta analysis (discovery + replication, summary statistics)
	SNP (rsID)	Gene/Nearest Gene (s)	Chromosome	Position (BP; GRCh37)	Effect allele	Other allele	Effect allele Frequency	BETA	SE	BETA (95% Lower CI)	BETA (95% Upper CI)	Z score (GWAMA)	Pdiscovery	Cochran's Q statistic	Heterogeneity P value ( I2)	N_Studies	N	Directionality (BETA)	Effect allele	Other allele	Effect Allele Frequency (EAF)	EAF SE	WEIGHT (N)	Z score	Preplication	Directionality (BETA)	Heterogeneity P value ( I2)	N Studies (Combined)	N (Combined)	Pcombined
13	rs6744982	-	2	54513484	G	C	0.447776	4e-06	0.004416	-0.008651	0.008659	0.000938	0.999267	9.63056	0.99 (0)	26	52649	--++-+++++-++--+++--++----	C	G	0.4061	0.1137	5188	0.964	0.335	-?-+++??????	0.86 (0)	31	57837	0.772112
14	rs644234	-	9	135132038	G	T	0.352018	-0.005392	0.004828	-0.014854	0.004071	-1.11685	0.274274	27.5657	0.27 (12.9)	25	47714	----+?+-+-+++------+--0+++	T	G	0.3157	0.1103	11446	-3.669	0.0002432	---?+--+----	0.22 (23.1)	36	59160	0.00887463
15	rs10774733	-	12	113012060	T	C	0.524104	5e-06	0.004438	-0.008694	0.008703	0.001037	0.999189	11.299	0.99 (0)	26	52648	-+-++++----++-++---+-++++-	T	C	0.4956	0.0842	13626	0.149	0.8818	-?---+?++--+	0.35 (10)	36	66274	0.945399
	SNPs in LD (r2>0.25) with Chr 1 index SNP rs4537545
	Discovery Meta analyses (summary statistics)																		Replication Meta analysis (summary statistics)									Combined Meta analysis (discovery + replication, summary statistics)
	SNP (rsID)	Gene/Nearest Gene (s)	Chromosome	Position (BP; GRCh37)	Effect allele	Other allele	Effect allele Frequency	BETA	SE	BETA (95% Lower CI)	BETA (95% Upper CI)	Z score (GWAMA)	Pdiscovery	Cochran's Q statistic	Heterogeneity P value ( I2)	N_Studies	N	Directionality (BETA)	Effect allele	Other allele	Effect Allele Frequency (EAF)	EAF SE	WEIGHT (N)	Z score	Preplication	Directionality (BETA)	Heterogeneity P value ( I2)	N Studies (Combined)	N (Combined)	Pcombined
16	rs4845625	IL6R	1	152688691	T	C	0.440187	-0.061498	0.0046	-0.070515	-0.052481	-13.3679	4.39e-39	57.1729	<0.01 (58)	25	47037	--++-+++++-++--+++--++----	T	C	0.3973	0.0998	14367	-9.534	1.51e-21	+?----------	0.03 (50)	36	61404	8.15e-60
17	rs8192284	IL6R	1	152693594	C	A	0.379628	0.091992	0.004746	0.08269	0.101295	19.383	3.24e-80	88.0663	<0.01 (72.7)	25	47033	----+?+-+-+++------+--0+++	A	C	0.3847	0.0994	13626	12.116	8.67e-34	-?++++?+++++	0.04 (49.8)	35	60659	3.64e-115
18	rs6700296	IL6R/TDRD10/SHE	1	152740284	T	C	0.378758	-0.056211	0.004583	-0.065194	-0.047229	-12.2654	3.6e-33	45.8245	<0.01 (45.4)	26	51978	-+-++++----++-++---+-++++-	T	C	0.3587	0.0594	14363	-7.83	4.88e-15	+?----------	0.05 (45)	37	66341	1.21e-47
	COLOR KEY
		Known IL6 locus, Chromosome 1 replicated in the current study at GWS
		INDEX SNP for each novel GWS locus after replication in the combined Meta analysis
		GWS signal in low LD (r2<0.2) with the top signal (index SNP) in the locus
		Genome wide suggestive signal in low LD (r2<0.2) with the top signal (index SNP) of the locus
		Genome wide suggestive signal in the discovery stage that did not replicate
		Genome wide signals from chromosome 1 IL6R locus in LD with the index SNP
		Negative control SNPs

## Sheet: Table 4. Conditional analysis
	Table 4. Conditional analysis of IL1R locus
	CHR	SNP	BP	Effect_allele	EAF	beta	SE	P	N	beta_C	SE_C	P_C
	1	rs11265618	152696716	T	0.18	-0.047	0.0057	2.7e-16	50789	-0.011	0.0057	0.052
	1	rs10796927	152897122	C	0.28	0.034	0.0049	4.2e-12	51086	0.0023	0.0049	0.63
	The above results are based on conditioning for the index SNP rs4537545 using the --cojo option in the GCTA tool and using the GOYA cohort as the reference study for LD calculations. Beta_C, SE_C and P_C denote the effect, Standard error and P value for association for the specific SNP after conditioning for the index SNP. EAF: Effect allele frequency.

## Sheet: Table 5. Imputation_quality
		Table 5. Imputation Quality (r2) for index SNPs used by Discovery and Replication Cohorts
		Discovery Cohorts
		Cohorts	IL6R_rs4537545	IL1RN_rs6734238	HLA-DRB5_rs660895	N
		ALSPAC	0.99	0.99	0.99	4129
		Amish	0.99	0.99	0.78	489
		ARIC	0.98	1	0.96	511
		BLSA	0.99	0.99	0.99	477
		CHS	1	0.85	1	3028
		CoLaus	0.99	1	0.91	4938
		FamHS	1	0.99	1	1304
		FHS	1	0.99	0.96	6858
		GOLDN	1	1	0.95	821
		HBCS	1	0.99	0.99	1716
		Health ABC	0.99	0.99	0.99	1597
		InCHIANTI	0.99	0.99	0.99	1208
		KORA / MONICA	0.99	0.99	0.94	1625
		LBC1921	0.99	0.99	0.99	166
		LBC1936	0.99	0.99	0.99	759
		LLS	1	0.99	1	1798
		LURIC	0.99	1	0.97	604
		MrOS Sweden	0.99	0.99	0.99	938
		NESDA	0.97	0.99	0.93	1746
		NTR	0.98	0.99	0.93	3147
		PROSPER	0.99	0.99	0.99	5130
		RS1	0.99	0.99	0.99	599
		Sardinia	1	1	0.99	4621
		SHIP	1	1	0.94	1326
		Twins UK	1	0.99	-	1103
		YFS	1	0.99	1	2016
		Replication cohorts
		Cohorts	IL6R_rs4537545	IL1RN_rs6734238	HLA-DRB5_rs660895	N
		BRHS	0.95	0.98	1	2301
		BRWHS	0.94	0.98	1	1904
		CAPS	0.94	0.98	1	734
		EAS	0.95	0.98	1	540
		GOYA Male	1	0.99	1	318
		HIFMECH	-	0.96	0.96	407
		MAS	1	1	0.091	847
		NTR2	0.98	0.97	1	3322
		OATS	1	0.99	0.99	376
		QIMR	1	0.99	1	325
		STANISLAS	-	-	-	742
		WHII	0.94	0.98	1	2959
		values in bold are genotyped SNPs

## Sheet: Table 6. GWAS other traits
	Table 6. Known GWAS associaitons (p<5E-08) of index IL6 SNPs with other traits.
	rs6734238
	SNP	rsID	Position (Hg19)	Effect/Other_allele	Trait	Study	PMID	Ancestry	Year_Published	Beta	SE	Pvalue	direction	N_total	N_cases	N_controls	N_studies	unit
	rs6734238	rs6734238	chr2:113841030	A/G	Granulocyte count	Astle W	27863252	European	2016	-0.0342	0.003646	6.736e-21	-	173480	0	173480	2	IVNT
					Lymphocyte percentage of white cells	Astle W	27863252	European	2016	0.02106	0.003617	5.824e-09	+	173480	0	173480	2	IVNT
					Myeloid white cell count	Astle W	27863252	European	2016	-0.03357	0.003655	4.194e-20	-	173480	0	173480	2	IVNT
					Neutrophil count	Astle W	27863252	European	2016	-0.03391	0.003637	1.127e-20	-	173480	0	173480	2	IVNT
					Neutrophil percentage of white cells	Astle W	27863252	European	2016	-0.02285	0.003623	2.868e-10	-	173480	0	173480	2	IVNT
					Sum basophil neutrophil counts	Astle W	27863252	European	2016	-0.03382	0.003644	1.643e-20	-	173480	0	173480	2	IVNT
					Sum neutrophil eosinophil counts	Astle W	27863252	European	2016	-0.03439	0.00364	3.505e-21	-	173480	0	173480	2	IVNT
					White blood cell count	Astle W	27863252	European	2016	-0.03116	0.003639	1.109e-17	-	173480	0	173480	2	IVNT
					C reactive protein	Dehghan A	21300955	European	2011	NA	NA	3.4e-13	NA	66185	-	-	-	-
					C reactive protein	Reiner AP	22939635	Mixed	2012	NA	NA	9.3e-10	NA	11828	-	-	-	-
					C reactive protein	Reiner AP	22939635	Mixed	2012	-0.108	0.01763	9e-10	-	-	-	-	-	unit decrease
					C reactive protein levels	Dehghan A	21300955	European	2011	-0.05	0.005887	2e-17	-	-	-	-	-	unit increase
					C reactive protein levels or total cholesterol levels pleiotropy	Ligthart S	27286809	Unspecified	2016	NA	NA	6e-17	NA	-	-	-	-	-
					Fibrinogen	Sabater Lleal M	23969696	Mixed	2013	0.009	0.001012	6e-19	+	-	-	-	-	unit decrease
					Fibrinogen levels	de Vries PS	26561523	European	2015	NA	NA	7e-30	NA	-	-	-	-	-
					Fibrinogen levels	de Vries PS	28107422	European	2017	NA	NA	2e-23	NA	-	-	-	-	unit increase
					Fibrinogen levels	de Vries PS	28107422	European	2017	NA	NA	4e-24	NA	-	-	-	-	unit increase
					White blood cell count	Keller MF	25096241	Mixed	2014	NA	NA	2e-08	NA	-	-	-	-	-
					White blood cell count	Astle W	27863252	European	2016	-0.03116	0.003634	1e-17	-	-	-	-	-	unit increase
	rs660895
	SNP	rsID	Position (Hg19)	Effect/Other_allele	Trait	Study	PMID	Ancestry	Year_Published	Beta	SE	Pvalue	direction	N_total	N_cases	N_controls	N_studies	unit
	rs660895	rs660895	chr6:32577380	A/G	Body mass index	Akiyama M	28892062	East Asian	2017	0.02159	0.003861	2.26e-08	+	173430	0	173430	3	IVNT
					Eosinophil count	Astle W	27863252	European	2016	-0.04061	0.004359	1.197e-20	-	173480	0	173480	2	IVNT
					Eosinophil percentage of white cells	Astle W	27863252	European	2016	-0.02655	0.004355	1.085e-09	-	173480	0	173480	2	IVNT
					Granulocyte count	Astle W	27863252	European	2016	-0.04559	0.004389	2.83e-25	-	173480	0	173480	2	IVNT
					Granulocyte percentage of myeloid white cells	Astle W	27863252	European	2016	-0.02753	0.004367	2.927e-10	-	173480	0	173480	2	IVNT
					Lymphocyte percentage of white cells	Astle W	27863252	European	2016	0.02686	0.004354	6.826e-10	+	173480	0	173480	2	IVNT
					Myeloid white cell count	Astle W	27863252	European	2016	-0.04516	0.0044	1.045e-24	-	173480	0	173480	2	IVNT
					Neutrophil count	Astle W	27863252	European	2016	-0.04283	0.004379	1.367e-22	-	173480	0	173480	2	IVNT
					Sum basophil neutrophil counts	Astle W	27863252	European	2016	-0.04295	0.004386	1.217e-22	-	173480	0	173480	2	IVNT
					Sum eosinophil basophil counts	Astle W	27863252	European	2016	-0.03882	0.004364	5.781e-19	-	173480	0	173480	2	IVNT
					Sum neutrophil eosinophil counts	Astle W	27863252	European	2016	-0.04541	0.004382	3.658e-25	-	173480	0	173480	2	IVNT
					White blood cell count	Astle W	27863252	European	2016	-0.04446	0.004382	3.435e-24	-	173480	0	173480	2	IVNT
					IgA deficiency	Bronson P	27723758	European	2016	0.6339	0.05668	4.863e-29	+	6487	1635	4852	7	log OR
					Allergic disease	Ferreira M	29083406	European	2017	-0.0414	0.007	3.649e-09	-	360838	180129	180709	13	log OR
					Waist hip ratio adjusted for smoking	GIANT	28443625	European	2017	-0.0268	0.0049	4.318e-08	-	144316	0	144316	66	IVNT
					Antibody titer to hepatitis B vaccination	Png E	21764829	Indonesian	2011	NA	NA	1.79e-14	NA	1683	-	-	-	-
					Crohns disease	Yamazaki K	23266558	East Asian	2012	NA	NA	2.04e-10	NA	3761	-	-	-	-
					Gene expression	GIANT	20881960	European	2010	NA	NA	1.49e-81	NA	133653	-	-	-	-
					IgA nephropathy	Yu XQ	22197929	East Asian	2011	NA	NA	4.13e-20	NA	5704	-	-	-	-
					Irritable bowel disorder	Imielinski M	19915574	European	2009	NA	NA	7.29e-10	NA	8571	-	-	-	-
					Parkinsons disease	Pankratz N	22451204	European	2012	NA	NA	4.87e-09	NA	8477	-	-	-	-
					Pediatric Ulcerative Colitis	Kugathasan S	18758464	European	2008	NA	NA	4.39e-08	NA	5261	-	-	-	-
					Pemphigus vulgaris	Sarig	22437316	Mixed	2012	NA	NA	2.7e-19	NA	497	-	-	-	-
					Primary biliary cirrhosis	Hirschfield GM	19458352	European	2009	NA	NA	4.68e-08	NA	2012	-	-	-	-
					Primary biliary cirrhosis	Liu X	20639880	European	2010	NA	NA	1.14e-16	NA	1398	-	-	-	-
					Primary biliary cirrhosis antimitochondrial antibody positive only	Liu X	20639880	European	2010	NA	NA	1.13e-13	NA	1398	-	-	-	-
					Rheumatoid arthritis	Plenge RM	17804836	European	2007	NA	NA	3.6e-123	NA	3324	-	-	-	-
					Rheumatoid arthritis	Julia A	18668548	European	2008	NA	NA	7.97e-09	NA	800	-	-	-	-
					Rheumatoid arthritis	Stahl E	20453842	European	2010	NA	NA	0	NA	25708	-	-	-	-
					Rheumatoid arthritis	Eyre	23143596	European	2012	NA	NA	1e-300	NA	27345	-	-	-	-
					Rheumatoid arthritis ACPA positive	Padyukov L	21156761	European	2010	NA	NA	1.4e-108	NA	2226	-	-	-	-
					Rheumatoid arthritis cyclic citrullinated peptide CCP negative	Eyre	23143596	European	2012	NA	NA	1.54e-08	NA	27345	-	-	-	-
					Rheumatoid arthritis cyclic citrullinated peptide CCP positive	Eyre	23143596	European	2012	NA	NA	1e-300	NA	27345	-	-	-	-
					Systemic lupus erythematosus SLE	Han JW	19838193	East Asian	2009	NA	NA	1.97e-08	NA	2252	-	-	-	-
					Systemic lupus erythematosus SLE	Yang W	23273568	East Asian	2012	NA	NA	1.3e-13	NA	5050	-	-	-	-
					Type 1 diabetes	Hakonarson H	17632545	European	2007	NA	NA	1.28e-43	NA	3105	-	-	-	-
					Ulcerative colitis	Imielinski M	19915574	European	2009	NA	NA	4.76e-15	NA	8571	-	-	-	-
					Ulcerative colitis	Franke A	20228798	European	2010	NA	NA	4.1e-10	NA	2746	-	-	-	-
					Inflammatory bowel disease	IBDGC	26192919	European	2015	0.2122	0.023	2.401e-20	+	34652	12882	21770	15	log OR
					Ulcerative colitis	IBDGC	23128233	European	2012	NA	NA	2.36e-25	NA	20672	6945	13727	8	log OR
					Ulcerative colitis	IBDGC	26192919	European	2015	0.3244	0.0298	1.191e-27	+	27432	6968	20464	8	log OR
					Primary sclerosing cholangitis	Ji S	27992413	European	2017	0.6334	0.052	4.858e-37	+	14890	2871	12019	3	log OR
					IgA nephropathy	Yu XQ	22197929	East Asian	2011	-0.2927	0.03185	4e-20	-	-	-	-	-	log OR
					IgA nephropathy	Li M	26028593	East Asian	2015	-1.289	0.1993	1e-10	-	-	-	-	-	log OR
					Rheumatoid arthritis	Plenge RM	17804836	European	2007	NA	NA	1e-108	NA	-	-	-	-	-
					Parkinsons disease	Nalls M	25064009	European	2014	0.1278	0.02042	2.24e-10	+	108990	13708	95282	15	log OR
					Asthma	Neale B	UKBB	European	2017	-0.01435	0.0009471	7.659e-52	-	336782	38791	297991	1	risk diff
					Asthma	Neale B	UKBB	European	2017	-0.00103	0.0001792	9.015e-09	-	337199	1235	335964	1	risk diff
					Diabetes diagnosed by doctor	Neale B	UKBB	European	2017	-0.006407	0.0006339	5.182e-24	-	336473	16183	320290	1	risk diff
					Doctor diagnosed asthma	Neale B	UKBB	European	2017	-0.01547	0.001986	6.605e-15	-	83529	10589	72940	1	risk diff
					Eye problems or disorders: diabetes related eye disease	Neale B	UKBB	European	2017	-0.006012	0.0007106	2.709e-17	-	108817	2072	106745	1	risk diff
					Forced vital capacity	Neale B	UKBB	European	2017	0.01419	0.002404	3.567e-09	+	307638	0	307638	1	IVNT
					Hand grip strength left	Neale B	UKBB	European	2017	0.0139	0.002132	7.103e-11	+	335821	0	335821	1	IVNT
					Hand grip strength right	Neale B	UKBB	European	2017	0.01606	0.002137	5.683e-14	+	335842	0	335842	1	IVNT
					Height	Neale B	UKBB	European	2017	0.01256	0.002101	2.248e-09	+	336474	0	336474	1	IVNT
					Illnesses of siblings: diabetes	Neale B	UKBB	European	2017	-0.005764	0.0009133	2.767e-10	-	261075	21747	239328	1	risk diff
					Insulin-dependent diabetes mellitus	Neale B	UKBB	European	2017	-0.001279	0.000106	1.609e-33	-	337199	431	336768	1	risk diff
					Intestinal malabsorption	Neale B	UKBB	European	2017	0.001349	0.0001275	3.633e-26	+	337199	624	336575	1	risk diff
					Long-standing illness, disability or infirmity	Neale B	UKBB	European	2017	-0.01384	0.001403	6.024e-23	-	329663	107123	222540	1	risk diff
					Medication for cholesterol, blood pressure or diabetes: insulin	Neale B	UKBB	European	2017	-0.006535	0.000508	7.341e-38	-	154702	2116	152586	1	risk diff
					Medication for pain relief, constipation, heartburn: none of the above	Neale B	UKBB	European	2017	0.00838	0.001481	1.52e-08	+	333581	184936	148645	1	risk diff
					Nasal polyp	Neale B	UKBB	European	2017	-0.001992	0.0002061	4.229e-22	-	337199	1637	335562	1	risk diff
					No blood clot, bronchitis, emphysema, asthma, rhinitis, eczema or allergy diagnosed by doctor	Neale B	UKBB	European	2017	0.008893	0.001385	1.36e-10	+	336782	228530	108252	1	risk diff
					Number of self-reported non-cancer illnesses	Neale B	UKBB	European	2017	-0.02048	0.002443	5.081e-17	-	337159	0	337159	1	-
					Number of treatments or medications taken	Neale B	UKBB	European	2017	-0.02501	0.002371	5.293e-26	-	337159	0	337159	1	-
					Other rheumatoid arthritis	Neale B	UKBB	European	2017	-0.002594	0.0001583	2.817e-60	-	337199	964	336235	1	risk diff
					Overall health rating	Neale B	UKBB	European	2017	-0.01569	0.002148	2.748e-13	-	336020	0	336020	1	-
					Self-reported asthma	Neale B	UKBB	European	2017	-0.01468	0.0009489	5.451e-54	-	337159	39049	298110	1	risk diff
					Self-reported diabetes	Neale B	UKBB	European	2017	-0.005229	0.0005749	9.397e-20	-	337159	13243	323916	1	risk diff
					Self-reported hypothyroidism or myxoedema	Neale B	UKBB	European	2017	-0.008529	0.0006314	1.428e-41	-	337159	16376	320783	1	risk diff
					Self-reported malabsorption or coeliac disease	Neale B	UKBB	European	2017	0.003245	0.0001942	1.169e-62	+	337159	1452	335707	1	risk diff
					Self-reported multiple sclerosis	Neale B	UKBB	European	2017	0.001181	0.0001787	3.851e-11	+	337159	1228	335931	1	risk diff
					Self-reported nasal polyps	Neale B	UKBB	European	2017	-0.001191	0.0001967	1.388e-09	-	337159	1489	335670	1	risk diff
					Self-reported polymyalgia rheumatica	Neale B	UKBB	European	2017	-0.001367	0.000135	4.401e-24	-	337159	700	336459	1	risk diff
					Self-reported rheumatoid arthritis	Neale B	UKBB	European	2017	-0.006883	0.00031	4.007e-109	-	337159	3730	333429	1	risk diff
					Self-reported sarcoidosis	Neale B	UKBB	European	2017	0.0007637	0.0001302	4.442e-09	+	337159	650	336509	1	risk diff
					Self-reported type 1 diabetes	Neale B	UKBB	European	2017	-0.0009317	8.638e-05	4.052e-27	-	337159	286	336873	1	risk diff
					Self-reported ulcerative colitis	Neale B	UKBB	European	2017	0.001182	0.0002159	4.42e-08	+	337159	1795	335364	1	risk diff
					Seropositive rheumatoid arthritis	Neale B	UKBB	European	2017	-0.000711	7.242e-05	9.514e-23	-	337199	201	336998	1	risk diff
					Sitting height	Neale B	UKBB	European	2017	0.01341	0.002286	4.511e-09	+	336172	0	336172	1	IVNT
					Started insulin within one year diagnosis of diabetes	Neale B	UKBB	European	2017	-0.07417	0.004367	4.015e-64	-	15397	1872	13525	1	risk diff
					Taking other prescription medications	Neale B	UKBB	European	2017	-0.01575	0.001481	2.09e-26	-	336330	158113	178217	1	risk diff
					Treatment with folic acid product	Neale B	UKBB	European	2017	-0.003007	0.0002682	3.617e-29	-	337159	2779	334380	1	risk diff
					Treatment with hydroxychloroquine	Neale B	UKBB	European	2017	-0.000616	0.0001105	2.458e-08	-	337159	468	336691	1	risk diff
					Treatment with insulin	Neale B	UKBB	European	2017	-0.004317	0.0003536	2.898e-34	-	180203	1377	178826	1	risk diff
					Treatment with insulin product	Neale B	UKBB	European	2017	-0.005231	0.0002927	2.187e-71	-	337159	3319	333840	1	risk diff
					Treatment with levothyroxine sodium	Neale B	UKBB	European	2017	-0.00573	0.0005819	7.096e-23	-	337159	13717	323442	1	risk diff
					Treatment with methotrexate	Neale B	UKBB	European	2017	-0.003773	0.0002148	4.851e-69	-	337159	1778	335381	1	risk diff
					Treatment with prednisolone	Neale B	UKBB	European	2017	-0.001639	0.0002244	2.872e-13	-	337159	1940	335219	1	risk diff
					Treatment with seretide 50 evohaler	Neale B	UKBB	European	2017	-0.002078	0.0003197	8.026e-11	-	337159	3961	333198	1	risk diff
					Treatment with sulfasalazine	Neale B	UKBB	European	2017	-0.001247	0.00013	8.566e-22	-	337159	648	336511	1	risk diff
					Treatment with sulphasalazine	Neale B	UKBB	European	2017	-0.0004174	6.778e-05	7.408e-10	-	337159	176	336983	1	risk diff
					Treatment with thyroxine product	Neale B	UKBB	European	2017	-0.001815	0.0003171	1.047e-08	-	337159	3917	333242	1	risk diff
					Treatment with ventolin 100micrograms inhaler	Neale B	UKBB	European	2017	-0.004948	0.0004962	2.043e-23	-	337159	9712	327447	1	risk diff
					Vitamin and mineral supplements: folic acid or folate	Neale B	UKBB	European	2017	-0.003522	0.000421	6.044e-17	-	335591	6876	328715	1	risk diff
					Vitamin and mineral supplements: none of the above	Neale B	UKBB	European	2017	0.009514	0.00137	3.805e-12	+	335591	231424	104167	1	risk diff
					Wheeze or whistling in the chest in last year	Neale B	UKBB	European	2017	-0.01348	0.001211	8.804e-29	-	331257	68531	262726	1	risk diff
					Rheumatoid arthritis	Okada Y	24390342	East Asian	2014	-0.4463	0.02393	1.9e-63	-	22515	4873	17642	4	log OR
					Rheumatoid arthritis	Okada Y	24390342	European	2014	-1.022	0.02098	1e-250	-	58284	14361	43923	18	log OR
					Rheumatoid arthritis	Okada Y	24390342	Mixed	2014	-0.821	0.0172	1e-250	-	80799	19234	61565	22	log OR
					Rheumatoid arthritis	Stahl E	20453842	European	2010	-1.191	0.02712	0	-	25701	5538	20164	6	log OR
					Asthma	TAGC	29273806	European	2018	-0.1317	0.01553	2.29e-17	-	127669	19954	107715	56	log OR
					Asthma	TAGC	29273806	Mixed	2018	-0.118	0.01446	3.23e-16	-	142486	23948	118538	66	log OR
					Arthritis rheumatoid	Plenge RM	17804836	European	2007	NA	NA	1e-108	NA	-	-	-	-	-
					Glomerulonephritis iga	Yu XQ	22197929	East Asian	2011	NA	NA	4e-20	NA	-	-	-	-	-
	rs4537545
	SNP	rsID	Position (Hg19)	Effect/Other_allele	Trait	Study	PMID	Ancestry	Year_Published	Beta	SE	Pvalue	direction	N_total	N_cases	N_controls	N_studies	unit
	rs4537545	rs4537545	chr1:154418879	C/T	Monocyte percentage of white cells	Astle W	27863252	European	2016	-0.02107	0.003595	4.582e-09	-	173480	0	173480	2	IVNT
					Allergic disease	Ferreira M	29083406	European	2017	-0.0344	0.0058	2.628e-09	-	360838	180129	180709	13	log OR
					C reactive protein	Elliott P	19567438	Mixed	2009	NA	NA	1.8e-14	NA	17957	-	-	-	-
					C reactive protein	Shah	23505291	European	2013	NA	NA	2.2e-11	NA	8356	-	-	-	-
					Interleukin 6 IL 6 levels	Shah	23505291	European	2013	NA	NA	9.63e-22	NA	8356	-	-	-	-
					Plasma fibrinogen females	Danik JS	20031577	European	2009	NA	NA	1.66e-10	NA	17686	-	-	-	-
					Soluble IL6R sIL6R	Melzer D	18464913	European	2008	NA	NA	2.6e-55	NA	1200	-	-	-	-
					C reactive protein	Elliott P	19567438	Mixed	2009	-11.5	1.503	2e-14	-	-	-	-	-	% decrease
					Hayfever, allergic rhinitis or eczema	Neale B	UKBB	European	2017	-0.007538	0.00104	4.17e-13	-	336782	77891	258891	1	risk diff
					No blood clot, bronchitis, emphysema, asthma, rhinitis, eczema or allergy diagnosed by doctor	Neale B	UKBB	European	2017	0.008426	0.001152	2.61e-13	+	336782	228530	108252	1	risk diff
					Self-reported eczema or dermatitis	Neale B	UKBB	European	2017	-0.002187	0.0003917	2.352e-08	-	337159	8718	328441	1	risk diff
					Rheumatoid arthritis	Okada Y	24390342	Mixed	2014	0.07257	0.01379	3.2e-08	+	80799	19234	61565	22	log OR
					C-reactive protein	Prins B	28887542	European	2017	0.1	0.02	3.279e-10	+	9961	0	9961	1	mg/L
					C reactive protein	Elliott P	19567438	Mixed	2009	NA	NA	2e-14	NA	-	-	-	-	-
					Coronary artery disease	van der Harst P	29212778	Mixed	2018	0.0372	0.0057	6.981e-11	+	547261	122733	424528	2	log OR

## Sheet: Table 7. Gene Expression Asso
	Table 7. Known eQTL associations (at p<1x 10-4) for index SNPs mined using PhenoScanner
	rs6734238
	SNP	rsID	Pos (hg19)	Alleles	Study	PMID	Year of Publication	Ancestry	Source		Description	Tissue	Gene	Ensembl	Probe	N	Effect Allele	EAF	Beta	SE	P
	rs6734238	rs6734238	chr2:113841030	A/G	Westra H	24013639	2013	European	Westra H		Gene expression	Peripheral blood	IL1RN	NA	7510386	5311	NA	NA	NA	NA	2.43e-08
					MuTHER	22941192	2012	European	MuTHER		Gene expression	Skin	IL1F10	NA	ILMN_1790556	667	A	0.606	0.06016	0.01269	2.14e-06
					Westra H	24013639	2013	European	Westra H		Gene expression	Peripheral blood	IL1RN	NA	2470601	5311	NA	NA	NA	NA	5.79e-06
					GTEx	25954001	2015	Unspecified	GTEx		Gene expression	Brain cerebellar hemisphere	NA	ENSG00000227359.1	NA	89	A	NA	-0.5048	0.1154	4.36e-05
					MuTHER	22941192	2012	European	MuTHER		Gene expression	Lymphoblastoid cell lines	IL1RN	NA	ILMN_1774874	777	A	0.606	0.02809	0.006872	4.36e-05
					MuTHER	22941192	2012	European	MuTHER		Gene expression	Adipose subcutaneous	IL1RN	NA	ILMN_1689734	776	A	0.606	0.08384	0.02107	6.95e-05
					GTEx	25954001	2015	Unspecified	GTEx		Gene expression	Thyroid	IL1RN	ENSG00000136689.14	NA	278	A	NA	0.2282	0.05659	7.44e-05
					GTEx	25954001	2015	Unspecified	GTEx		Gene expression	Testis	IL1RN	ENSG00000136689.14	NA	157	A	NA	-0.325	0.08064	9.8e-05
	rs660895
	SNP	rsID	Pos (hg19)	Alleles	Study	PMID	Year of Publication	Ancestry	Source		Description	Tissue	Gene	Ensembl	Probe	N	Effect Allele	EAF	Beta	SE	P
	rs660895	rs660895	chr6:32577380	A/G	Westra H	24013639	2013	European	Westra H		Gene expression	Peripheral blood	-	NA	620544	5311	NA	NA	NA	NA	1.74e-63
					Geuvadis	24037378	2013	European	Geuvadis		Exon expression	Lymphoblastoid cell lines	HLA-DQA2	ENSG00000237541.3	ENSG00000237541.3_32714017_32714191	462	NA	NA	NA	NA	7.67e-59
					Geuvadis	24037378	2013	European	Geuvadis		Exon expression	Lymphoblastoid cell lines	HLA-DQA2	ENSG00000237541.3	ENSG00000237541.3_32713568_32713849	462	NA	NA	NA	NA	7.04e-50
					Geuvadis	24037378	2013	European	Geuvadis		Gene expression	Lymphoblastoid cell lines	HLA-DQA2	ENSG00000237541.3	ENSG00000237541.3	462	NA	NA	NA	NA	2.27e-41
					Idaghdour	19966804	2009	African	NHLBI GRASP Catalog (version 2)		Gene expression	Peripheral leukocytes	HLA-DRB1	NA	ILMN_1791534	194	NA	NA	NA	NA	3.06e-35
					GTEx	25954001	2015	Unspecified	GTEx		Gene expression	Whole blood	HLA-DQA2	ENSG00000237541.3	NA	338	A	NA	-0.8048	0.06172	5.1e-31
					Geuvadis	24037378	2013	European	Geuvadis		Transcript ratio	Lymphoblastoid cell lines	HLA-DQA1	ENSG00000196735.6	ENST00000460633.1	462	NA	NA	NA	NA	1.57e-26
					GTEx	25954001	2015	Unspecified	GTEx		Gene expression	Lung	HLA-DQA2	ENSG00000237541.3	NA	278	A	NA	-0.8969	0.07601	1.45e-25
					Geuvadis	24037378	2013	European	Geuvadis		Exon expression	Lymphoblastoid cell lines	HLA-DQA1	ENSG00000196735.6	ENSG00000196735.6_32610387_32611429	462	NA	NA	NA	NA	7.67e-25
					Fehrmann	21829388	2011	European	NHLBI GRASP Catalog (version 2)		Gene expression	Blood	AOAH	NA	NA	3255	NA	NA	NA	NA	1.8e-24
					GTEx	25954001	2015	Unspecified	GTEx		Gene expression	Thyroid	HLA-DQA2	ENSG00000237541.3	NA	278	A	NA	-0.8319	0.07358	5.72e-24
					GTEx	25954001	2015	Unspecified	GTEx		Gene expression	Artery tibial	HLA-DQA2	ENSG00000237541.3	NA	285	A	NA	-0.8386	0.07447	6.01e-24
					Geuvadis	24037378	2013	European	Geuvadis		Exon expression	Lymphoblastoid cell lines	HLA-DQB2	ENSG00000232629.4	ENSG00000232629.4_32729437_32729703	462	NA	NA	NA	NA	1.59e-23
					Stranger	17873874	2007	Mixed	eQTL Browser		Gene expression	Lymphoblastoid cell lines	HLA-DQA2	NA	GI_11095446-S	210	NA	NA	NA	NA	1.67e-23
					Stranger	17873874	2007	Mixed	NHLBI GRASP Catalog (version 2)		Gene expression	Lymphoblastoid cell lines	HLA-DQA2	NA	NA	270	NA	NA	NA	NA	1.67e-23
					GTEx	25954001	2015	Unspecified	GTEx		Gene expression	Muscle skeletal	HLA-DQA2	ENSG00000237541.3	NA	361	A	NA	-0.8585	0.07934	1.89e-23
					Geuvadis	24037378	2013	European	Geuvadis		Exon expression	Lymphoblastoid cell lines	HLA-DQA1	ENSG00000196735.6	ENSG00000196735.6_32609087_32609335	462	NA	NA	NA	NA	3.74e-23
					Geuvadis	24037378	2013	European	Geuvadis		Exon expression	Lymphoblastoid cell lines	HLA-DRB1	ENSG00000196126.6	ENSG00000196126.6_32546546_32546881	462	NA	NA	NA	NA	1.52e-22
					GTEx	25954001	2015	Unspecified	GTEx		Gene expression	Nerve tibial	HLA-DQA2	ENSG00000237541.3	NA	256	A	NA	-0.854	0.0779	1.74e-22
					GTEx	25954001	2015	Unspecified	GTEx		Gene expression	Adipose subcutaneous	HLA-DQA2	ENSG00000237541.3	NA	298	A	NA	-0.863	0.08207	9.83e-22
					Westra H	24013639	2013	European	Westra H		Gene expression	Peripheral blood	HLA-DRB5	NA	6370315	5311	NA	NA	NA	NA	1.63e-21
					GTEx	25954001	2015	Unspecified	GTEx		Gene expression	Skin sun exposed lower leg	HLA-DQA2	ENSG00000237541.3	NA	302	A	NA	-0.6432	0.06355	1.62e-20
					Geuvadis	24037378	2013	European	Geuvadis		Exon expression	Lymphoblastoid cell lines	HLA-DQA1	ENSG00000196735.6	ENSG00000196735.6_32609749_32610030	462	NA	NA	NA	NA	6.96e-20
					Geuvadis	24037378	2013	European	Geuvadis		Transcript ratio	Lymphoblastoid cell lines	HLA-DQB1	ENSG00000179344.11	ENST00000460185.1	462	NA	NA	NA	NA	7.45e-20
					GTEx	25954001	2015	Unspecified	GTEx		Gene expression	Esophagus muscularis	HLA-DQA2	ENSG00000237541.3	NA	218	A	NA	-0.9156	0.08999	1.61e-19
					Geuvadis	24037378	2013	European	Geuvadis		Exon expression	Lymphoblastoid cell lines	HLA-DQB2	ENSG00000232629.4	ENSG00000232629.4_32726627_32726908	462	NA	NA	NA	NA	2.75e-19
					Geuvadis	24037378	2013	European	Geuvadis		Exon expression	Lymphoblastoid cell lines	HLA-DQB1	ENSG00000179344.11	ENSG00000179344.11_32629124_32629234	462	NA	NA	NA	NA	1.1e-18
					GTEx	25954001	2015	Unspecified	GTEx		Gene expression	Stomach	HLA-DQA2	ENSG00000237541.3	NA	170	A	NA	-0.8788	0.0864	2.49e-18
					Geuvadis	24037378	2013	European	Geuvadis		Exon expression	Lymphoblastoid cell lines	HLA-DQB1	ENSG00000179344.11	ENSG00000179344.11_32629744_32630025	462	NA	NA	NA	NA	1.06e-17
					Geuvadis	24037378	2013	European	Geuvadis		Exon expression	Lymphoblastoid cell lines	HLA-DQA1	ENSG00000196735.6	ENSG00000196735.6_32605134_32605317	462	NA	NA	NA	NA	1.36e-17
					GTEx	25954001	2015	Unspecified	GTEx		Gene expression	Artery aorta	HLA-DQA2	ENSG00000237541.3	NA	197	A	NA	-0.7856	0.08217	2.06e-17
					Dixon	17873877	2007	European	NHLBI GRASP Catalog (version 2)		Gene expression	Lymphoblastoid cell lines	HLA-DRB4	NA	209728_at	378	NA	NA	NA	NA	2.5e-16
					Dixon	17873877	2007	European	NHLBI GRASP Catalog (version 2)		Gene expression	Lymphoblastoid cell lines	HLA-DQB1	NA	209823_x_at	378	NA	NA	NA	NA	5e-15
					GTEx	25954001	2015	Unspecified	GTEx		Gene expression	Esophagus mucosa	HLA-DQA2	ENSG00000237541.3	NA	241	A	NA	-0.6751	0.07991	5.56e-15
					Geuvadis	24037378	2013	European	Geuvadis		Exon expression	Lymphoblastoid cell lines	HLA-DRB1	ENSG00000196126.6	ENSG00000196126.6_32548024_32548047	462	NA	NA	NA	NA	5.73e-15
					GTEx	25954001	2015	Unspecified	GTEx		Gene expression	Heart left ventricle	HLA-DQA2	ENSG00000237541.3	NA	190	A	NA	-0.853	0.09897	7.9e-15
					GTEx	25954001	2015	Unspecified	GTEx		Gene expression	Colon transverse	HLA-DQA2	ENSG00000237541.3	NA	169	A	NA	-0.7916	0.09038	8.35e-15
					GTEx	25954001	2015	Unspecified	GTEx		Gene expression	Muscle skeletal	HLA-DQB1	ENSG00000179344.12	NA	361	A	NA	0.6938	0.08591	1.4e-14
					Geuvadis	24037378	2013	European	Geuvadis		Exon expression	Lymphoblastoid cell lines	HLA-DQB1	ENSG00000179344.11	ENSG00000179344.11_32627244_32628026	462	NA	NA	NA	NA	1.66e-14
					GTEx	25954001	2015	Unspecified	GTEx		Gene expression	Skin sun exposed lower leg	HLA-DQA1	ENSG00000196735.7	NA	302	A	NA	0.7228	0.08977	2.95e-14
					GTEx	25954001	2015	Unspecified	GTEx		Gene expression	Adipose visceral omentum	HLA-DQA2	ENSG00000237541.3	NA	185	A	NA	-0.8476	0.1023	6.46e-14
					Dixon	17873877	2007	European	NHLBI GRASP Catalog (version 2)		Gene expression	Lymphoblastoid cell lines	HLA-DQB1	NA	211656_x_at	378	NA	NA	NA	NA	7.9e-14
					GTEx	25954001	2015	Unspecified	GTEx		Gene expression	Breast mammary tissue	HLA-DQA2	ENSG00000237541.3	NA	183	A	NA	-0.9317	0.1142	1.45e-13
					GTEx	25954001	2015	Unspecified	GTEx		Gene expression	Skin sun exposed lower leg	HLA-DQB1	ENSG00000179344.12	NA	302	A	NA	0.7146	0.0947	7.55e-13
					GTEx	25954001	2015	Unspecified	GTEx		Gene expression	Esophagus gastroesophageal junction	HLA-DQA2	ENSG00000237541.3	NA	127	A	NA	-0.9815	0.1215	1.17e-12
					GTEx	25954001	2015	Unspecified	GTEx		Gene expression	Cells EBV-transformed lymphocytes	HLA-DQA2	ENSG00000237541.3	NA	114	A	NA	-0.9707	0.1181	1.24e-12
					GTEx	25954001	2015	Unspecified	GTEx		Gene expression	Adipose subcutaneous	HLA-DQB1-AS1	ENSG00000223534.1	NA	298	A	NA	0.661	0.09009	2.87e-12
					GTEx	25954001	2015	Unspecified	GTEx		Gene expression	Whole blood	HLA-DQB1-AS1	ENSG00000223534.1	NA	338	A	NA	0.5464	0.07609	5.64e-12
					GTEx	25954001	2015	Unspecified	GTEx		Gene expression	Whole blood	HLA-DQB1	ENSG00000179344.12	NA	338	A	NA	0.5615	0.07821	5.69e-12
					GTEx	25954001	2015	Unspecified	GTEx		Gene expression	Heart atrial appendage	HLA-DQA2	ENSG00000237541.3	NA	159	A	NA	-0.8619	0.1136	7.24e-12
					GTEx	25954001	2015	Unspecified	GTEx		Gene expression	Skin sun exposed lower leg	HLA-DQB1-AS1	ENSG00000223534.1	NA	302	A	NA	0.6529	0.09141	9.21e-12
					Westra H	24013639	2013	European	Westra H		Gene expression	Peripheral blood	TAP2	NA	2650156	5311	NA	NA	NA	NA	9.57e-12
					GTEx	25954001	2015	Unspecified	GTEx		Gene expression	Colon sigmoid	HLA-DQA2	ENSG00000237541.3	NA	124	A	NA	-0.9445	0.1246	1.63e-11
					GTEx	25954001	2015	Unspecified	GTEx		Gene expression	Spleen	HLA-DQA2	ENSG00000237541.3	NA	89	A	NA	-0.887	0.1102	1.98e-11
					GTEx	25954001	2015	Unspecified	GTEx		Gene expression	Adipose subcutaneous	HLA-DQB1	ENSG00000179344.12	NA	298	A	NA	0.6219	0.08903	2.44e-11
					GTEx	25954001	2015	Unspecified	GTEx		Gene expression	Testis	HLA-DQA2	ENSG00000237541.3	NA	157	A	NA	-0.8066	0.1118	5.07e-11
					GTEx	25954001	2015	Unspecified	GTEx		Gene expression	Whole blood	HLA-DRB1	ENSG00000196126.6	NA	338	A	NA	0.3543	0.05268	9.01e-11
					GTEx	25954001	2015	Unspecified	GTEx		Gene expression	Small intestine terminal ileum	HLA-DQA2	ENSG00000237541.3	NA	77	A	NA	-0.902	0.1135	1.06e-10
					GTEx	25954001	2015	Unspecified	GTEx		Gene expression	Artery tibial	HLA-DQA1	ENSG00000196735.7	NA	285	A	NA	0.5628	0.0843	1.65e-10
					Dixon	17873877	2007	European	NHLBI GRASP Catalog (version 2)		Gene expression	Lymphoblastoid cell lines	HLA-DRB1	NA	221491_x_at	378	NA	NA	NA	NA	1.9e-10
					Dixon	17873877	2007	European	NHLBI GRASP Catalog (version 2)		Gene expression	Lymphoblastoid cell lines	HLA-DRB2	NA	221491_x_at	378	NA	NA	NA	NA	1.9e-10
					Dixon	17873877	2007	European	NHLBI GRASP Catalog (version 2)		Gene expression	Lymphoblastoid cell lines	HLA-DRB3	NA	221491_x_at	378	NA	NA	NA	NA	1.9e-10
					Dixon	17873877	2007	European	NHLBI GRASP Catalog (version 2)		Gene expression	Lymphoblastoid cell lines	HLA-DRB4	NA	221491_x_at	378	NA	NA	NA	NA	1.9e-10
					Dixon	17873877	2007	European	NHLBI GRASP Catalog (version 2)		Gene expression	Lymphoblastoid cell lines	HLA-DRB5	NA	221491_x_at	378	NA	NA	NA	NA	1.9e-10
					Dixon	17873877	2007	European	NHLBI GRASP Catalog (version 2)		Gene expression	Lymphoblastoid cell lines	LOC100133484	NA	221491_x_at	378	NA	NA	NA	NA	1.9e-10
					Dixon	17873877	2007	European	NHLBI GRASP Catalog (version 2)		Gene expression	Lymphoblastoid cell lines	LOC100133661	NA	221491_x_at	378	NA	NA	NA	NA	1.9e-10
					Dixon	17873877	2007	European	NHLBI GRASP Catalog (version 2)		Gene expression	Lymphoblastoid cell lines	LOC100133811	NA	221491_x_at	378	NA	NA	NA	NA	1.9e-10
					Dixon	17873877	2007	European	NHLBI GRASP Catalog (version 2)		Gene expression	Lymphoblastoid cell lines	LOC730415	NA	221491_x_at	378	NA	NA	NA	NA	1.9e-10
					Dixon	17873877	2007	European	NHLBI GRASP Catalog (version 2)		Gene expression	Lymphoblastoid cell lines	LOC731718	NA	221491_x_at	378	NA	NA	NA	NA	1.9e-10
					Dixon	17873877	2007	European	NHLBI GRASP Catalog (version 2)		Gene expression	Lymphoblastoid cell lines	RNASE2	NA	221491_x_at	378	NA	NA	NA	NA	1.9e-10
					Dixon	17873877	2007	European	NHLBI GRASP Catalog (version 2)		Gene expression	Lymphoblastoid cell lines	ZNF749	NA	221491_x_at	378	NA	NA	NA	NA	1.9e-10
					GTEx	25954001	2015	Unspecified	GTEx		Gene expression	Skin not sun exposed suprapubic	HLA-DQB1-AS1	ENSG00000223534.1	NA	196	A	NA	0.7014	0.1043	3.02e-10
					GTEx	25954001	2015	Unspecified	GTEx		Gene expression	Muscle skeletal	HLA-DQB1-AS1	ENSG00000223534.1	NA	361	A	NA	0.5804	0.08972	3.7e-10
					Geuvadis	24037378	2013	European	Geuvadis		Exon expression	Lymphoblastoid cell lines	HLA-DRB5	ENSG00000198502.5	ENSG00000198502.5_32486333_32486443	462	NA	NA	NA	NA	4.01e-10
					Dixon	17873877	2007	European	NHLBI GRASP Catalog (version 2)		Gene expression	Lymphoblastoid cell lines	HLA-DQA1	NA	NA	378	NA	NA	NA	NA	4.14e-10
					Stranger	17873874	2007	Mixed	eQTL Browser		Gene expression	Lymphoblastoid cell lines	HLA-DQA1	NA	GI_18426974-S	210	NA	NA	NA	NA	4.2e-10
					Stranger	17873874	2007	Mixed	NHLBI GRASP Catalog (version 2)		Gene expression	Lymphoblastoid cell lines	HLA-DQA1	NA	NA	270	NA	NA	NA	NA	4.2e-10
					GTEx	25954001	2015	Unspecified	GTEx		Gene expression	Esophagus muscularis	HLA-DQB1-AS1	ENSG00000223534.1	NA	218	A	NA	0.6491	0.09827	4.27e-10
					GTEx	25954001	2015	Unspecified	GTEx		Gene expression	Adrenal gland	HLA-DQA2	ENSG00000237541.3	NA	126	A	NA	-0.9199	0.135	6.41e-10
					Geuvadis	24037378	2013	European	Geuvadis		Exon expression	Lymphoblastoid cell lines	HLA-DRB1	ENSG00000196126.6	ENSG00000196126.6_32549334_32549615	462	NA	NA	NA	NA	8.19e-10
					GTEx	25954001	2015	Unspecified	GTEx		Gene expression	Nerve tibial	HLA-DQB1-AS1	ENSG00000223534.1	NA	256	A	NA	0.601	0.09359	8.56e-10
					GTEx	25954001	2015	Unspecified	GTEx		Gene expression	Artery tibial	HLA-DQB1	ENSG00000179344.12	NA	285	A	NA	0.5908	0.09263	8.98e-10
					GTEx	25954001	2015	Unspecified	GTEx		Gene expression	Whole blood	HLA-DQB2	ENSG00000232629.4	NA	338	A	NA	-0.4529	0.07223	1.28e-09
					GTEx	25954001	2015	Unspecified	GTEx		Gene expression	Uterus	HLA-DQA2	ENSG00000237541.3	NA	70	A	NA	-1.146	0.1541	1.4e-09
					GTEx	25954001	2015	Unspecified	GTEx		Gene expression	Nerve tibial	HLA-DQB1	ENSG00000179344.12	NA	256	A	NA	0.6092	0.09763	2.31e-09
					GTEx	25954001	2015	Unspecified	GTEx		Gene expression	Nerve tibial	HLA-DQA1	ENSG00000196735.7	NA	256	A	NA	0.5651	0.09072	2.46e-09
					GTEx	25954001	2015	Unspecified	GTEx		Gene expression	Lung	HLA-DQB1-AS1	ENSG00000223534.1	NA	278	A	NA	0.6099	0.09899	3.09e-09
					GTEx	25954001	2015	Unspecified	GTEx		Gene expression	Artery tibial	HLA-DQB1-AS1	ENSG00000223534.1	NA	285	A	NA	0.5675	0.09262	3.58e-09
					GTEx	25954001	2015	Unspecified	GTEx		Gene expression	Muscle skeletal	HLA-DQA1	ENSG00000196735.7	NA	361	A	NA	0.5279	0.08702	3.7e-09
					Geuvadis	24037378	2013	European	Geuvadis		Transcript ratio	Lymphoblastoid cell lines	CUTA	ENSG00000112514.10	ENST00000487637.1	462	NA	NA	NA	NA	3.78e-09
					GTEx	25954001	2015	Unspecified	GTEx		Gene expression	Esophagus mucosa	HLA-DQB1-AS1	ENSG00000223534.1	NA	241	A	NA	0.5878	0.09567	4.14e-09
					GTEx	25954001	2015	Unspecified	GTEx		Gene expression	Thyroid	HLA-DQB1	ENSG00000179344.12	NA	278	A	NA	0.5846	0.09579	4.24e-09
					GTEx	25954001	2015	Unspecified	GTEx		Gene expression	Adipose subcutaneous	HLA-DQA1	ENSG00000196735.7	NA	298	A	NA	0.5283	0.08683	4.25e-09
					Geuvadis	24037378	2013	European	Geuvadis		Gene expression	Lymphoblastoid cell lines	HLA-DQA1	ENSG00000196735.6	ENSG00000196735.6	462	NA	NA	NA	NA	4.31e-09
					Stranger	17873874	2007	Mixed	NHLBI GRASP Catalog (version 2)		Gene expression	Lymphoblastoid cell lines	LOC388461	NA	NA	270	NA	NA	NA	NA	5.33e-09
					Dixon	17873877	2007	European	NHLBI GRASP Catalog (version 2)		Gene expression	Lymphoblastoid cell lines	HLA-DQA1	NA	212671_s_at	378	NA	NA	NA	NA	6e-09
					Dixon	17873877	2007	European	NHLBI GRASP Catalog (version 2)		Gene expression	Lymphoblastoid cell lines	HLA-DQA2	NA	212671_s_at	378	NA	NA	NA	NA	6e-09
					GTEx	25954001	2015	Unspecified	GTEx		Gene expression	Artery coronary	HLA-DQA2	ENSG00000237541.3	NA	118	A	NA	-0.6959	0.1094	6.86e-09
					GTEx	25954001	2015	Unspecified	GTEx		Gene expression	Pituitary	HLA-DQA2	ENSG00000237541.3	NA	87	A	NA	-1.005	0.1511	7.05e-09
					Geuvadis	24037378	2013	European	Geuvadis		Exon expression	Lymphoblastoid cell lines	HLA-DRB1	ENSG00000196126.6	ENSG00000196126.6_32551886_32552155	462	NA	NA	NA	NA	9.73e-09
					Fehrmann	21829388	2011	European	NHLBI GRASP Catalog (version 2)		Gene expression	Blood	HLA-DRB5	NA	NA	3255	NA	NA	NA	NA	1e-08
					GTEx	25954001	2015	Unspecified	GTEx		Gene expression	Skin not sun exposed suprapubic	HLA-DQA1	ENSG00000196735.7	NA	196	A	NA	0.6181	0.1027	1.16e-08
					GTEx	25954001	2015	Unspecified	GTEx		Gene expression	Prostate	HLA-DQA2	ENSG00000237541.3	NA	87	A	NA	-0.8026	0.1236	1.27e-08
					Dixon	17873877	2007	European	NHLBI GRASP Catalog (version 2)		Gene expression	Lymphoblastoid cell lines	HLA-DRB4	NA	NA	378	NA	NA	NA	NA	1.37e-08
					GTEx	25954001	2015	Unspecified	GTEx		Gene expression	Whole blood	HLA-DQA1	ENSG00000196735.7	NA	338	A	NA	0.4094	0.0709	1.96e-08
					GTEx	25954001	2015	Unspecified	GTEx		Gene expression	Adipose visceral omentum	HLA-DQB1	ENSG00000179344.12	NA	185	A	NA	0.6526	0.1101	2.06e-08
					GTEx	25954001	2015	Unspecified	GTEx		Gene expression	Cells EBV-transformed lymphocytes	HLA-DQA1	ENSG00000196735.7	NA	114	A	NA	0.8435	0.1379	2.3e-08
					GTEx	25954001	2015	Unspecified	GTEx		Gene expression	Skin not sun exposed suprapubic	HLA-DQB1	ENSG00000179344.12	NA	196	A	NA	0.6578	0.1127	2.9e-08
					Geuvadis	24037378	2013	European	Geuvadis		Transcript ratio	Lymphoblastoid cell lines	HLA-DQA1	ENSG00000196735.6	ENST00000374949.2	462	NA	NA	NA	NA	3.33e-08
					Dixon	17873877	2007	European	NHLBI GRASP Catalog (version 2)		Gene expression	Lymphoblastoid cell lines	TAP2	NA	208428_at	378	NA	NA	NA	NA	4.2e-08
					GTEx	25954001	2015	Unspecified	GTEx		Gene expression	Breast mammary tissue	HLA-DQB1-AS1	ENSG00000223534.1	NA	183	A	NA	0.6789	0.1173	4.21e-08
					Dixon	17873877	2007	European	NHLBI GRASP Catalog (version 2)		Gene expression	Lymphoblastoid cell lines	HLA-DQA2	NA	NA	378	NA	NA	NA	NA	4.48e-08
					Geuvadis	24037378	2013	European	Geuvadis		Exon expression	Lymphoblastoid cell lines	TAP2	ENSG00000204267.8	ENSG00000204267.8_32789610_32790095	462	NA	NA	NA	NA	6.9e-08
					Geuvadis	24037378	2013	European	Geuvadis		Exon expression	Lymphoblastoid cell lines	HLA-DRB1	ENSG00000196126.6	ENSG00000196126.6_32557420_32557625	462	NA	NA	NA	NA	8.26e-08
					GTEx	25954001	2015	Unspecified	GTEx		Gene expression	Small intestine terminal ileum	HLA-DQB1-AS1	ENSG00000223534.1	NA	77	A	NA	0.8316	0.1355	9.59e-08
					GTEx	25954001	2015	Unspecified	GTEx		Gene expression	Esophagus muscularis	HLA-DQB1	ENSG00000179344.12	NA	218	A	NA	0.581	0.1052	1.14e-07
					Geuvadis	24037378	2013	European	Geuvadis		Exon expression	Lymphoblastoid cell lines	HLA-DQB1	ENSG00000179344.11	ENSG00000179344.11_32628636_32628659	462	NA	NA	NA	NA	1.22e-07
					Westra H	24013639	2013	European	Westra H		Gene expression	Peripheral blood	HLA-DRA	NA	2570564	5311	NA	NA	NA	NA	1.25e-07
					GTEx	25954001	2015	Unspecified	GTEx		Gene expression	Ovary	HLA-DQA2	ENSG00000237541.3	NA	85	A	NA	-1.082	0.1821	1.27e-07
					GTEx	25954001	2015	Unspecified	GTEx		Gene expression	Skin sun exposed lower leg	HLA-DRB1	ENSG00000196126.6	NA	302	A	NA	0.4917	0.09095	1.45e-07
					GTEx	25954001	2015	Unspecified	GTEx		Gene expression	Pancreas	HLA-DQA2	ENSG00000237541.3	NA	149	A	NA	-0.6132	0.1094	1.51e-07
					GTEx	25954001	2015	Unspecified	GTEx		Gene expression	Skin not sun exposed suprapubic	NA	ENSG00000241287.1	NA	196	A	NA	0.5935	0.1093	2.08e-07
					GTEx	25954001	2015	Unspecified	GTEx		Gene expression	Liver	HLA-DQA2	ENSG00000237541.3	NA	97	A	NA	-0.7903	0.1384	2.14e-07
					GTEx	25954001	2015	Unspecified	GTEx		Gene expression	Thyroid	HLA-DQB1-AS1	ENSG00000223534.1	NA	278	A	NA	0.4895	0.09167	2.19e-07
					GTEx	25954001	2015	Unspecified	GTEx		Gene expression	Breast mammary tissue	HLA-DQB1	ENSG00000179344.12	NA	183	A	NA	0.6554	0.1205	2.23e-07
					GTEx	25954001	2015	Unspecified	GTEx		Gene expression	Brain anterior cingulate cortex ba24	HLA-DRB1	ENSG00000196126.6	NA	72	A	NA	0.9231	0.1547	2.46e-07
					GTEx	25954001	2015	Unspecified	GTEx		Gene expression	Lung	HLA-DQA1	ENSG00000196735.7	NA	278	A	NA	0.5282	0.09951	2.56e-07
					Geuvadis	24037378	2013	European	Geuvadis		Exon expression	Lymphoblastoid cell lines	HLA-DRB1	ENSG00000196126.6	ENSG00000196126.6_32548523_32548633	462	NA	NA	NA	NA	2.77e-07
					GTEx	25954001	2015	Unspecified	GTEx		Gene expression	Colon transverse	HLA-DQB1	ENSG00000179344.12	NA	169	A	NA	0.6458	0.1195	2.96e-07
					GTEx	25954001	2015	Unspecified	GTEx		Gene expression	Esophagus mucosa	HLA-DQB1	ENSG00000179344.12	NA	241	A	NA	0.5377	0.1016	3.07e-07
					GTEx	25954001	2015	Unspecified	GTEx		Gene expression	Artery aorta	HLA-DQB1-AS1	ENSG00000223534.1	NA	197	A	NA	0.5603	0.1062	4.29e-07
					GTEx	25954001	2015	Unspecified	GTEx		Gene expression	Muscle skeletal	HLA-DRB1	ENSG00000196126.6	NA	361	A	NA	0.42	0.08139	4.34e-07
					GTEx	25954001	2015	Unspecified	GTEx		Gene expression	Stomach	HLA-DQB1	ENSG00000179344.12	NA	170	A	NA	0.6835	0.129	4.7e-07
					GTEx	25954001	2015	Unspecified	GTEx		Gene expression	Esophagus muscularis	HLA-DQA1	ENSG00000196735.7	NA	218	A	NA	0.5448	0.1049	5.48e-07
					Geuvadis	24037378	2013	European	Geuvadis		Transcript ratio	Lymphoblastoid cell lines	HLA-DOB	ENSG00000241106.2	ENST00000475235.1	462	NA	NA	NA	NA	6.75e-07
					GTEx	25954001	2015	Unspecified	GTEx		Gene expression	Brain nucleus accumbens basal ganglia	HLA-DQA2	ENSG00000237541.3	NA	93	A	NA	-0.7699	0.1414	7.01e-07
					Geuvadis	24037378	2013	European	Geuvadis		Exon expression	Lymphoblastoid cell lines	HLA-DRB5	ENSG00000198502.5	ENSG00000198502.5_32497902_32498064	462	NA	NA	NA	NA	8.55e-07
					Geuvadis	24037378	2013	European	Geuvadis		Transcript ratio	Lymphoblastoid cell lines	HLA-DPB1	ENSG00000223865.4	ENST00000428835.1	462	NA	NA	NA	NA	9.41e-07
					MuTHER	22941192	2012	European	MuTHER		Gene expression	Skin	HLA-DOB	NA	ILMN_1700428	667	A	0.773	-0.08375	0.01712	9.96e-07
					MuTHER	22941192	2012	European	MuTHER		Gene expression	Adipose subcutaneous	HLA-DOB	NA	ILMN_1700428	776	A	0.773	-0.05672	0.0117	1.24e-06
					GTEx	25954001	2015	Unspecified	GTEx		Gene expression	Esophagus mucosa	HLA-DQA1	ENSG00000196735.7	NA	241	A	NA	0.4914	0.09868	1.35e-06
					Geuvadis	24037378	2013	European	Geuvadis		Transcript ratio	Lymphoblastoid cell lines	NEU1	ENSG00000204386.5	ENST00000375631.4	462	NA	NA	NA	NA	1.4e-06
					GTEx	25954001	2015	Unspecified	GTEx		Gene expression	Brain hypothalamus	HLA-DQA2	ENSG00000237541.3	NA	81	A	NA	-0.8586	0.1603	1.48e-06
					GTEx	25954001	2015	Unspecified	GTEx		Gene expression	Skin sun exposed lower leg	NA	ENSG00000241287.1	NA	302	A	NA	0.4518	0.09178	1.52e-06
					GTEx	25954001	2015	Unspecified	GTEx		Gene expression	Colon transverse	HLA-DQB1-AS1	ENSG00000223534.1	NA	169	A	NA	0.614	0.1221	1.58e-06
					GTEx	25954001	2015	Unspecified	GTEx		Gene expression	Artery coronary	HLA-DQB1-AS1	ENSG00000223534.1	NA	118	A	NA	0.6916	0.1353	1.63e-06
					GTEx	25954001	2015	Unspecified	GTEx		Gene expression	Brain caudate basal ganglia	HLA-DQA2	ENSG00000237541.3	NA	100	A	NA	-0.7813	0.1522	2.03e-06
					GTEx	25954001	2015	Unspecified	GTEx		Gene expression	Adrenal gland	HLA-DQB1-AS1	ENSG00000223534.1	NA	126	A	NA	0.6898	0.1393	2.86e-06
					Geuvadis	24037378	2013	European	Geuvadis		Gene expression	Lymphoblastoid cell lines	HLA-DRB1	ENSG00000196126.6	ENSG00000196126.6	462	NA	NA	NA	NA	2.95e-06
					GTEx	25954001	2015	Unspecified	GTEx		Gene expression	Testis	HLA-DQA1	ENSG00000196735.7	NA	157	A	NA	0.6024	0.1229	2.99e-06
					Geuvadis	24037378	2013	European	Geuvadis		Gene expression	Lymphoblastoid cell lines	HLA-DQB2	ENSG00000232629.4	ENSG00000232629.4	462	NA	NA	NA	NA	3.26e-06
					GTEx	25954001	2015	Unspecified	GTEx		Gene expression	Artery aorta	HLA-DQB1	ENSG00000179344.12	NA	197	A	NA	0.4955	0.1039	4.14e-06
					GTEx	25954001	2015	Unspecified	GTEx		Gene expression	Nerve tibial	HLA-DRB1	ENSG00000196126.6	NA	256	A	NA	0.4079	0.08654	4.38e-06
					GTEx	25954001	2015	Unspecified	GTEx		Gene expression	Adipose visceral omentum	HLA-DQB1-AS1	ENSG00000223534.1	NA	185	A	NA	0.5414	0.1138	4.63e-06
					GTEx	25954001	2015	Unspecified	GTEx		Gene expression	Brain cerebellar hemisphere	HLA-DQA2	ENSG00000237541.3	NA	89	A	NA	-0.837	0.1697	5.66e-06
					GTEx	25954001	2015	Unspecified	GTEx		Gene expression	Cells transformed fibroblasts	HLA-DOB	ENSG00000241106.2	NA	272	A	NA	-0.3126	0.06732	5.78e-06
					GTEx	25954001	2015	Unspecified	GTEx		Gene expression	Colon transverse	HLA-DQA1	ENSG00000196735.7	NA	169	A	NA	0.4859	0.1038	6.94e-06
					GTEx	25954001	2015	Unspecified	GTEx		Gene expression	Cells EBV-transformed lymphocytes	HLA-DQB2	ENSG00000232629.4	NA	114	A	NA	-0.6825	0.1433	7.11e-06
					Fehrmann	21829388	2011	European	NHLBI GRASP Catalog (version 2)		Gene expression	Blood	TAP2	NA	NA	3255	NA	NA	NA	NA	8.2e-06
					GTEx	25954001	2015	Unspecified	GTEx		Gene expression	Lung	HLA-DQB1	ENSG00000179344.12	NA	278	A	NA	0.4856	0.1065	8.23e-06
					GTEx	25954001	2015	Unspecified	GTEx		Gene expression	Esophagus gastroesophageal junction	HLA-DQB1	ENSG00000179344.12	NA	127	A	NA	0.643	0.1373	8.47e-06
					Fehrmann	21829388	2011	European	NHLBI GRASP Catalog (version 2)		Gene expression	Blood	CYP3A43	NA	NA	3255	NA	NA	NA	NA	8.6e-06
					GTEx	25954001	2015	Unspecified	GTEx		Gene expression	Stomach	HLA-DQB1-AS1	ENSG00000223534.1	NA	170	A	NA	0.6037	0.1313	9.79e-06
					GTEx	25954001	2015	Unspecified	GTEx		Gene expression	Heart left ventricle	HLA-DQB1	ENSG00000179344.12	NA	190	A	NA	0.5875	0.1297	1.19e-05
					GTEx	25954001	2015	Unspecified	GTEx		Gene expression	Skin not sun exposed suprapubic	HLA-DRB1	ENSG00000196126.6	NA	196	A	NA	0.4798	0.1073	1.48e-05
					GTEx	25954001	2015	Unspecified	GTEx		Gene expression	Artery tibial	HLA-DRB1	ENSG00000196126.6	NA	285	A	NA	0.3387	0.07676	1.54e-05
					GTEx	25954001	2015	Unspecified	GTEx		Gene expression	Small intestine terminal ileum	HLA-DQA1	ENSG00000196735.7	NA	77	A	NA	0.6233	0.1315	1.56e-05
					Kabakchiev	23474282	2013	Mixed	NHLBI GRASP Catalog (version 2)		Gene expression	Normal prepouch ileum	BTNL2	NA	NA	173	NA	NA	NA	NA	1.74e-05
					Fehrmann	21829388	2011	European	NHLBI GRASP Catalog (version 2)		Gene expression	Blood	HLA-DRB5;HLA-DRB1	NA	NA	3255	NA	NA	NA	NA	1.9e-05
					GTEx	25954001	2015	Unspecified	GTEx		Gene expression	Heart atrial appendage	HLA-DQB1-AS1	ENSG00000223534.1	NA	159	A	NA	0.6083	0.137	2e-05
					GTEx	25954001	2015	Unspecified	GTEx		Gene expression	Stomach	HLA-DQB2	ENSG00000232629.4	NA	170	A	NA	-0.4971	0.1127	2.11e-05
					GTEx	25954001	2015	Unspecified	GTEx		Gene expression	Breast mammary tissue	HLA-DQA1	ENSG00000196735.7	NA	183	A	NA	0.5359	0.1224	2.25e-05
					GTEx	25954001	2015	Unspecified	GTEx		Gene expression	Vagina	HLA-DQA2	ENSG00000237541.3	NA	79	A	NA	-0.9495	0.206	2.26e-05
					GTEx	25954001	2015	Unspecified	GTEx		Gene expression	Testis	HLA-DQB2	ENSG00000232629.4	NA	157	A	NA	-0.5201	0.1189	2.6e-05
					GTEx	25954001	2015	Unspecified	GTEx		Gene expression	Cells EBV-transformed lymphocytes	HLA-DQB1-AS1	ENSG00000223534.1	NA	114	A	NA	0.6558	0.1481	2.62e-05
					GTEx	25954001	2015	Unspecified	GTEx		Gene expression	Stomach	HLA-DQA1	ENSG00000196735.7	NA	170	A	NA	0.5287	0.1218	2.79e-05
					GTEx	25954001	2015	Unspecified	GTEx		Gene expression	Pancreas	HLA-DQB1-AS1	ENSG00000223534.1	NA	149	A	NA	0.5766	0.1322	2.87e-05
					GTEx	25954001	2015	Unspecified	GTEx		Gene expression	Esophagus muscularis	HLA-DOB	ENSG00000241106.2	NA	218	A	NA	-0.4672	0.1091	3.01e-05
					MuTHER	22941192	2012	European	MuTHER		Gene expression	Lymphoblastoid cell lines	AIF1	NA	ILMN_1792473	777	A	0.773	-0.1418	0.03403	3.07e-05
					GTEx	25954001	2015	Unspecified	GTEx		Gene expression	Skin not sun exposed suprapubic	HLA-DQA2	ENSG00000237541.3	NA	196	A	NA	-0.3792	0.08838	3.09e-05
					GTEx	25954001	2015	Unspecified	GTEx		Gene expression	Brain caudate basal ganglia	HLA-DQB1	ENSG00000179344.12	NA	100	A	NA	0.7165	0.162	3.13e-05
					GTEx	25954001	2015	Unspecified	GTEx		Gene expression	Esophagus mucosa	NA	ENSG00000273333.1	NA	241	A	NA	0.2535	0.05959	3.19e-05
					GTEx	25954001	2015	Unspecified	GTEx		Gene expression	Adipose subcutaneous	HLA-DRB1	ENSG00000196126.6	NA	298	A	NA	0.3667	0.08685	3.37e-05
					Min	22383892	2012	European	NHLBI GRASP Catalog (version 2)		Gene expression	Gluteal adipose	HLA-DRB1	NA	NA	357	NA	NA	NA	NA	3.4e-05
					GTEx	25954001	2015	Unspecified	GTEx		Gene expression	Brain putamen basal ganglia	HLA-DQA2	ENSG00000237541.3	NA	82	A	NA	-0.685	0.1538	3.72e-05
					GTEx	25954001	2015	Unspecified	GTEx		Gene expression	Small intestine terminal ileum	HLA-DQB1	ENSG00000179344.12	NA	77	A	NA	0.6952	0.1553	3.86e-05
					GTEx	25954001	2015	Unspecified	GTEx		Gene expression	Heart atrial appendage	HLA-DQB1	ENSG00000179344.12	NA	159	A	NA	0.5924	0.1387	3.87e-05
					GTEx	25954001	2015	Unspecified	GTEx		Gene expression	Artery aorta	HLA-DQA1	ENSG00000196735.7	NA	197	A	NA	0.4173	0.09862	3.9e-05
					GTEx	25954001	2015	Unspecified	GTEx		Gene expression	Thyroid	HLA-DQA1	ENSG00000196735.7	NA	278	A	NA	0.3972	0.09483	3.97e-05
					GTEx	25954001	2015	Unspecified	GTEx		Gene expression	Brain cerebellum	HLA-DRB6	ENSG00000229391.3	NA	103	A	NA	-0.6366	0.1464	3.97e-05
					GTEx	25954001	2015	Unspecified	GTEx		Gene expression	Whole blood	HLA-DRB6	ENSG00000229391.3	NA	338	A	NA	-0.3533	0.0856	4.78e-05
					GTEx	25954001	2015	Unspecified	GTEx		Gene expression	Brain cerebellar hemisphere	HLA-DQB1	ENSG00000179344.12	NA	89	A	NA	0.7483	0.1752	6.26e-05
					GTEx	25954001	2015	Unspecified	GTEx		Gene expression	Testis	HLA-DQB1	ENSG00000179344.12	NA	157	A	NA	0.5396	0.1301	6.28e-05
					GTEx	25954001	2015	Unspecified	GTEx		Gene expression	Spleen	HLA-DQA1	ENSG00000196735.7	NA	89	A	NA	0.6542	0.1533	6.34e-05
					GTEx	25954001	2015	Unspecified	GTEx		Gene expression	Adipose subcutaneous	NA	ENSG00000273333.1	NA	298	A	NA	0.2242	0.05525	6.57e-05
					GTEx	25954001	2015	Unspecified	GTEx		Gene expression	Heart atrial appendage	C6orf25	ENSG00000204420.4	NA	159	A	NA	-0.4641	0.113	7.25e-05
					GTEx	25954001	2015	Unspecified	GTEx		Gene expression	Brain cortex	HLA-DQA2	ENSG00000237541.3	NA	96	A	NA	-0.6476	0.1541	7.31e-05
					GTEx	25954001	2015	Unspecified	GTEx		Gene expression	Artery tibial	NA	ENSG00000241287.1	NA	285	A	NA	0.3775	0.09357	7.34e-05
					Qiu	21949713	2011	Mixed	NHLBI GRASP Catalog (version 2)		Gene expression	Sputum	HLA-DQA1	NA	NA	131	NA	NA	NA	NA	7.66e-05
					GTEx	25954001	2015	Unspecified	GTEx		Gene expression	Artery tibial	HLA-DQB2	ENSG00000232629.4	NA	285	A	NA	-0.3223	0.08067	8.57e-05
					GTEx	25954001	2015	Unspecified	GTEx		Gene expression	Brain hippocampus	HLA-DQA2	ENSG00000237541.3	NA	81	A	NA	-0.6145	0.1457	8.61e-05
					GTEx	25954001	2015	Unspecified	GTEx		Gene expression	Brain hypothalamus	HLA-DQB1	ENSG00000179344.12	NA	81	A	NA	0.7645	0.1816	8.85e-05
					GTEx	25954001	2015	Unspecified	GTEx		Gene expression	Artery coronary	HLA-DQB1	ENSG00000179344.12	NA	118	A	NA	0.5747	0.1405	8.96e-05
					GTEx	25954001	2015	Unspecified	GTEx		Gene expression	Brain putamen basal ganglia	HLA-DQB1	ENSG00000179344.12	NA	82	A	NA	0.7025	0.1674	9.11e-05
					GTEx	25954001	2015	Unspecified	GTEx		Gene expression	Spleen	HLA-DQB1	ENSG00000179344.12	NA	89	A	NA	0.6762	0.1626	9.31e-05
					GTEx	25954001	2015	Unspecified	GTEx		Gene expression	Pituitary	HLA-DQB2	ENSG00000232629.4	NA	87	A	NA	-0.7605	0.1826	9.34e-05
					GTEx	25954001	2015	Unspecified	GTEx		Gene expression	Pancreas	HLA-DQB1	ENSG00000179344.12	NA	149	A	NA	0.5406	0.1338	9.77e-05
	rs4537545
	SNP	rsID	Pos (hg19)	Alleles	Study	PMID	Year of Publication	Ancestry	Source		Description	Tissue	Gene	Ensembl	Probe	N	Effect Allele	EAF	Beta	SE	P
	rs4537545	rs4537545	chr1:154418879	C/T	Westra H	24013639	2013	European	Westra H		Gene expression	Peripheral blood	IL6R	NA	1780603	5311	NA	NA	NA	NA	2.02e-29
					Fehrmann	21829388	2011	European	NHLBI GRASP Catalog (version 2)		Gene expression	Blood	IL6R	NA	NA	3255	NA	NA	NA	NA	1.1e-07
					Westra H	24013639	2013	European	Westra H		Gene expression	Peripheral blood	UBE2Q1	NA	6330754	5311	NA	NA	NA	NA	1.85e-07
					Westra H	24013639	2013	European	Westra H		Gene expression	Peripheral blood	IL6R	NA	5870685	5311	NA	NA	NA	NA	1.45e-06
					GTEx	25954001	2015	Unspecified	GTEx		Gene expression	Colon transverse	IL6R	ENSG00000160712.8	NA	169	C	NA	0.3624	0.07537	4.09e-06
					GTEx	25954001	2015	Unspecified	GTEx		Gene expression	Artery tibial	IL6R	ENSG00000160712.8	NA	285	C	NA	0.1546	0.03355	6.6e-06
					Fehrmann	21829388	2011	European	NHLBI GRASP Catalog (version 2)		Gene expression	Blood	UBTF	NA	NA	3255	NA	NA	NA	NA	7.3e-06
					GTEx	25954001	2015	Unspecified	GTEx		Gene expression	Whole blood	IL6R	ENSG00000160712.8	NA	338	C	NA	0.0904	0.02055	1.52e-05
					Kabakchiev	23474282	2013	Mixed	NHLBI GRASP Catalog (version 2)		Gene expression	Normal prepouch ileum	IL6R	NA	NA	173	NA	NA	NA	NA	2.11e-05
					GTEx	25954001	2015	Unspecified	GTEx		Gene expression	Adrenal gland	TDRD10	ENSG00000163239.8	NA	126	C	NA	-0.2733	0.06506	5.65e-05

## Sheet: Table 8. Cohort_list
	Table 8. Participating Studies
	Order	Stage	Cohort acronym	Cohort Full Name
	1	DISCOVERY	ALSPAC	Avon Longitudinal Study of Parents and Children
	2		Amish	Amish study
	3		ARIC	Atherosclerosis Risk in Communities
	4		BLSA	Baltimore Longitudinal Study of Aging
	5		CHS	Cardiovascular Health Study
	6		COLAUS	Cohorte Lausanne
	7		FamHS	Family Heart Study
	8		FHS	Framingham Heart Study
	9		GOLDN	Genetics of Lipid Lowering Drugs and Diet Network
	10		HBCS	Helsinki Birth Cohort Study
	11		Health ABC	Health ABC
	12		InCHIANTI	Invecchiare in Chianti
	13		LBC 1921	Lothian Birth Cohorts 1921
	14		LBC 1936	Lothian Birth Cohorts 1936
	15		LLS	Leiden Longevity Study
	16		LURIC	Ludwigshafen Risk and Cardiovascular Health study
	17		MONICA/KORA	Monitoring of Trends and Determinants of Cardiovascular Disease/Kooperative Gesundheitsforschung in der Region Augsburg
	18		MrOS-Swe	MrOS Sweden
	19		NESDA	Netherlands Study of Depression and Anxiety
	20		NTR	Netherlands Twin Register
	21		PROSPER-PHASE	PHArmacogenetic study of Statins in the Elderly at risk / PROspective Study of Pravastatin in the Elderly at risk for vascular disease
	22		RSI	Rotterdam Study I
	23		SardiNIA	SardiNIA
	24		SHIP	Study of Health in Pomerania
	25		TwinsUK	TwinsUK Registry
	26		YFS	Young Finns Study
	27	REPLICATION	AGES	Age, Gene/Environment Susceptibility Reykjavik Study
	28		CoFaMS	Cognitive Function and Mood Study
	29		DHS	Dortmund Health Study
	30		GINILISA	German Infant Study on the influence of Nutrition Intervention PLUS environmental and genetic influences on allergy development / Influence of life-style factors on the development of the immune system and allergies in East and West Germany
	31		GOYA	Genetics of Overweight Young Adults
	32		HIFMECH	Hypercoagulability and Impaired Fibrinolytic function MECHanisms predisposing to myocardial infarction
	33		Sydney MAS	(Sydney) Memory and Ageing Study
	34		MEMO	Memory and morbidity in Augsburg Elderly
	35		MoodInflame	MoodInflame
	36		NTR2	Netherlands Twin Register
	37		OATS	Older Australian Twins Study
	38		POLCA	-
	39		QIMR Asthma Genetics study	QIMR Asthma Genetics study
	40		STANISLAS	Suivi Temporaire Annuel Non Invasif de la Santé des Lorrains Assurés Sociaux
	41		THISEAS	The Hellenic study of interactions between SNPs & Eating in Atherosclerosis
	42		UCLEB-BRHS	British Regional Heart Study
	43		UCLEB-BWHHS	British Women's Heart and Health Study
	44		UCLEB-CAPS	Caerphilly Prospective Study
	45		UCLEB-EAS	Edinburgh Artery Study
	46		UCLEB-ET2DS	Edinburgh Type 2 Diabetes Study
	47		UCLEB-WHII	Whitehall II

## Sheet: Table 8.1 Extra Consortia Info
Table 8.1	Consortium participated / involved in this study.
	Consortium Name	Consortium Banner/full name
	UCLEB - BRHS	University College-London School-Edinburgh-Bristol (UCLEB) consortium - British Regional Heart Study
	UCLEB - BWHHS	University College-London School-Edinburgh-Bristol (UCLEB) consortium - British Women’s Heart and Health Study
	UCLEB - CaPS	University College-London School-Edinburgh-Bristol (UCLEB) consortium - Caerphilly prospective study
	UCLEB - EAS	University College-London School-Edinburgh-Bristol (UCLEB) consortium - Edinburgh Artery Study
	UCLEB - ET2DS	University College-London School-Edinburgh-Bristol (UCLEB) consortium - Edinburgh Type 2 Diabetes Study
	UCLEB - WHII	University College-London School-Edinburgh-Bristol (UCLEB) consortium - Whitehall II Study
	UCLEB	on behalf of the UCLEB Consortium
	Below is the list of coauthors, when the consortium banner is expandable
	author full name	affiliation
	Dionisio Acosta	Institute of Health Informatics, University College London, London, United Kingdom
	Maria Borges	MRC Integrative Epidemiology Unit, School of Social and Community Medicine, University of Bristol, Bristol, United Kingdom
	Juan P. Casas	Institute of Health Informatics, University College London, London, United Kingdom
	Pimphen Charoen	Institute of Health Informatics, University College London, London, United Kingdom
	Nishi Chaturvedi	MRC Unit for Lifelong Health and Ageing, London, United Kingdom
	Caroline Dale	Institute of Health Informatics, University College London, London, United Kingdom
	George Davey Smith	MRC Integrative Epidemiology Unit, School of Social and Community Medicine, University of Bristol, Bristol, United Kingdom
	Frank Dudbridge	Department of Non-Communicable Disease Epidemiology, London School of Hygiene and Tropical Medicine, London, United Kingdom
	Fotios Drenos	Centre for Cardiovascular Genetics, Dept of Medicine, British Heart Foundation Laboratories, Rayne Building, Royal Free and University College Medical School, London, United Kingdom
	Ghazaleh Fatemifar	Institute of Health Informatics, University College London, London, United Kingdom
	Chris Finan	Institute of Cardiovascular Science, University College London, London, United Kingdom
	Victoria Garfield	MRC Unit for Lifelong Health and Ageing, London, United Kingdom
	Aleksandra Gentry-Maharaj	Institute for Women's Health, Faculty of Population Health Sciences, University College London, United Kingdom
	Rebecca Hardy	MRC Unit for Lifelong Health and Ageing, London, United Kingdom
	Alun Hughes	Institute of Cardiovascular Science, University College London, London, United Kingdom
	Steve E. Humphries	Centre for Cardiovascular Genetics, Dept of Medicine, British Heart Foundation Laboratories, Rayne Building, Royal Free and University College Medical School, London, United Kingdom
	Elina Hypponen	MRC Centre of Epidemiology for Child Health, Department of Population Health Sciences, UCL Institute of Child Health, University College London, London, United Kingdom
	Valerie Kuan Po Ai	Institute of Cardiovascular Science, University College London, London, United Kingdom
	Diana Kuh	MRC Unit for Lifelong Health and Ageing, London, United Kingdom
	Claudia Langenberg	Institute of Health Informatics, University College London, London, United Kingdom
	Usha Menon	Institute for Women's Health, Faculty of Population Health Sciences, University College London, United Kingdom
	Olia Papacosta	Department of Primary Care & Population Health, UCL Institute of Epidemiology & Health Care, University College London, London, United Kingdom
	Christine Power	MRC Centre of Epidemiology for Child Health, Department of Population Health Sciences, UCL Institute of Child Health, University College London, London, United Kingdom
	Rui Providencia	Institute of Health Informatics, University College London, London, United Kingdom
	Andy Ryan	Institute for Women's Health, Faculty of Population Health Sciences, University College London, United Kingdom
	Amand Floriaan Schmidt	Institute of Cardiovascular Science, University College London, London, United Kingdom
	Reecha Sofat	Institute of Health Informatics, University College London, London, United Kingdom
	Philippa J. Talmud	Centre for Cardiovascular Genetics, Dept of Medicine, British Heart Foundation Laboratories, Rayne Building, Royal Free and University College Medical School, London, United Kingdom
	Julie Taylor	Centre for Cardiovascular Genetics, Dept of Medicine, British Heart Foundation Laboratories, Rayne Building, Royal Free and University College Medical School, London, United Kingdom
	Therese Tillin	MRC Unit for Lifelong Health and Ageing, London, United Kingdom
	Andrew Wong	MRC Unit for Lifelong Health and Ageing, London, United Kingdom
2	Consortium:
	Consortium Name	Consortium Banner/full name
	Sydney MAS	Sydney Memory and Ageing Study
	Below is the list of coauthors, when the consortium banner is expandable
	author full name	affiliation
	Henry Brodaty	Centre for Healthy Brain Ageing, and, Dementia Centre for Research Collaboration, School of Psychiatry, University of New South Wales, Sydney, NSW, Australia
	John BJ Kwok	Central Clinical School - Brain & Mind Centre, The University of Sydney, Camperdown, NSW, Australia 2050 and School of Medical Sciences, University of New South Wales, Sydney, Australia
	Peter R Schofield	Neuroscience Research Australia, Sydney, Australia and Faculty of Medicine, University of New South Wales, Sydney Australia
	Simone Reppermund	Centre for Healthy Brain Ageing, School of Psychiatry, University of New South Wales, Sydney, Australia and Department of Developmental Disability Neuropsychiatry, School of Psychiatry, University of New South Wales, Sydney, Australia
3	Consortium:
	Consortium Name	Consortium Banner/full name
	OATS	Older Australian Twins Study (OATS)
	Below is the list of coauthors, when the consortium banner is expandable
	author full name	affiliation
	David Ames	National Ageing Research Institute, Parkville, Victoria, Australia and Academic Unit for Psychiatry of Old Age, University of Melbourne, St George's Hospital, Kew, Australia
	Henry Brodaty	Centre for Healthy Brain Ageing, and, Dementia Centre for Research Collaboration, School of Psychiatry, University of New South Wales, Sydney, NSW, Australia
	John B Kwok	Central Clinical School - Brain & Mind Centre, The University of Sydney, Camperdown, NSW, Australia 2050 and School of Medical Sciences, University of New South Wales, Sydney, Australia
	Margeret J Wright	Genetic Epidemiology Laboratory, Queensland Institute of Medical Research, Brisbane, QLD, Australia
	Peter R Schofield	Neuroscience Research Australia, Sydney, Australia and Faculty of Medicine, University of New South Wales, Sydney Australia

[truncated: 14 more sheets: Table 9. Study_Chars., Table 10. IL6_measure methods, Table 11. Genotyping, QC, Table 12. Acknowledgement_Fund., Sheet13, Sheet23, Sheet24, Sheet16, Sheet17, Sheet18, Sheet19, Sheet20, Sheet21, Sheet22]
